# Supplementary material for: Uric acid is associated with increased risk of myocardial infarction: results from NHANES 2009-2018 and bidirectional two-sample Mendelian randomization analysis
Source: Front Endocrinol (Lausanne). 2024 Oct 18;15:1424070. doi: 10.3389/fendo.2024.1424070 (PMC11527614; doi:10.3389/fendo.2024.1424070)
Supplement: Supplementary file 1 [file DataSheet1.csv]

SNP	effect_allele.exposure	other_allele.exposure	effect_allele.outcome	other_allele.outcome	beta.exposure	beta.outcome	eaf.exposure	eaf.outcome	remove	palindromic	ambiguous	id.outcome	chr	pos	se.outcome	samplesize.outcome	pval.outcome	outcome	originalname.outcome	outcome.deprecated	mr_keep.outcome	data_source.outcome	chr.exposure	pos.exposure	se.exposure	pval.exposure	samplesize.exposure	id.exposure	exposure	mr_keep.exposure	pval_origin.exposure	data_source.exposure	action	mr_keep
rs10075612	T	G	T	G	0.0139	0.0227	0.27718	0.2612	FALSE	FALSE	FALSE	finn-b-I9_MI	5	67713205	0.0177		0.2013	Myocardial infarction || id:finn-b-I9_MI	Myocardial infarction	Myocardial infarction || ||	TRUE	igd	5	67713205	0.0023	1.03901e-09	343836	ebi-a-GCST90018977	Serum uric acid levels || id:ebi-a-GCST90018977	TRUE	reported	igd	2	TRUE
rs10082474	G	A	G	A	-0.0131	-0.0133	0.517038	0.5141	FALSE	FALSE	FALSE	finn-b-I9_MI	10	60230128	0.0156		0.3927	Myocardial infarction || id:finn-b-I9_MI	Myocardial infarction	Myocardial infarction || ||	TRUE	igd	10	60230128	0.0018	1.06096e-13	343836	ebi-a-GCST90018977	Serum uric acid levels || id:ebi-a-GCST90018977	TRUE	reported	igd	2	TRUE
rs10196697	A	G	A	G	-0.0105	0.0174	0.502859	0.4136	FALSE	FALSE	FALSE	finn-b-I9_MI	2	85700826	0.0158		0.2709	Myocardial infarction || id:finn-b-I9_MI	Myocardial infarction	Myocardial infarction || ||	TRUE	igd	2	85700826	0.0019	2.712e-08	343836	ebi-a-GCST90018977	Serum uric acid levels || id:ebi-a-GCST90018977	TRUE	reported	igd	2	TRUE
rs10211562	T	G	T	G	-0.0134	-0.0128	0.447795	0.442	FALSE	FALSE	FALSE	finn-b-I9_MI	2	111930796	0.0157		0.4148	Myocardial infarction || id:finn-b-I9_MI	Myocardial infarction	Myocardial infarction || ||	TRUE	igd	2	111930796	0.0018	4.30725e-14	343836	ebi-a-GCST90018977	Serum uric acid levels || id:ebi-a-GCST90018977	TRUE	reported	igd	2	TRUE
rs1021409	G	T	G	T	0.0188	-0.0157	0.163106	0.1964	FALSE	FALSE	FALSE	finn-b-I9_MI	2	114008170	0.0196		0.4239	Myocardial infarction || id:finn-b-I9_MI	Myocardial infarction	Myocardial infarction || ||	TRUE	igd	2	114008170	0.0024	4.1783e-15	343836	ebi-a-GCST90018977	Serum uric acid levels || id:ebi-a-GCST90018977	TRUE	reported	igd	2	TRUE
rs10279504	A	C	A	C	-0.0122	-0.0069	0.277629	0.2806	FALSE	FALSE	FALSE	finn-b-I9_MI	7	156261452	0.0174		0.691899	Myocardial infarction || id:finn-b-I9_MI	Myocardial infarction	Myocardial infarction || ||	TRUE	igd	7	156261452	0.002	9.33706e-10	343836	ebi-a-GCST90018977	Serum uric acid levels || id:ebi-a-GCST90018977	TRUE	reported	igd	2	TRUE
rs10405423	A	C	A	C	0.0216	-0.0108	0.721138	0.6409	FALSE	FALSE	FALSE	finn-b-I9_MI	19	7211311	0.0163		0.5062	Myocardial infarction || id:finn-b-I9_MI	Myocardial infarction	Myocardial infarction || ||	TRUE	igd	19	7211311	0.002	2.12618e-26	343836	ebi-a-GCST90018977	Serum uric acid levels || id:ebi-a-GCST90018977	TRUE	reported	igd	2	TRUE
rs10429294	T	C	T	C	0.0205	-0.0535	0.577397	0.5495	FALSE	FALSE	FALSE	finn-b-I9_MI	8	95969322	0.0157		0.000635697	Myocardial infarction || id:finn-b-I9_MI	Myocardial infarction	Myocardial infarction || ||	TRUE	igd	8	95969322	0.0018	4.10488e-30	343836	ebi-a-GCST90018977	Serum uric acid levels || id:ebi-a-GCST90018977	TRUE	reported	igd	2	TRUE
rs1047891	A	C	A	C	-0.0271	-0.0411	0.270739	0.3237	FALSE	FALSE	FALSE	finn-b-I9_MI	2	211540507	0.0167		0.0138299	Myocardial infarction || id:finn-b-I9_MI	Myocardial infarction	Myocardial infarction || ||	TRUE	igd	2	211540507	0.002	1.53886e-41	343836	ebi-a-GCST90018977	Serum uric acid levels || id:ebi-a-GCST90018977	TRUE	reported	igd	2	TRUE
rs10771025	G	C	G	C	-0.0118	-0.0166	0.740902	0.6202	FALSE	TRUE	FALSE	finn-b-I9_MI	12	23906232	0.0162		0.3055	Myocardial infarction || id:finn-b-I9_MI	Myocardial infarction	Myocardial infarction || ||	TRUE	igd	12	23906232	0.002	7.17398e-09	343836	ebi-a-GCST90018977	Serum uric acid levels || id:ebi-a-GCST90018977	TRUE	reported	igd	2	TRUE
rs10859925	A	G	A	G	0.0159	-0.0286	0.173649	0.1582	FALSE	FALSE	FALSE	finn-b-I9_MI	12	96094206	0.0214		0.1826	Myocardial infarction || id:finn-b-I9_MI	Myocardial infarction	Myocardial infarction || ||	TRUE	igd	12	96094206	0.0023	1.21311e-11	343836	ebi-a-GCST90018977	Serum uric acid levels || id:ebi-a-GCST90018977	TRUE	reported	igd	2	TRUE
rs10868758	C	T	C	T	0.0164	-0.0597	0.115051	0.06823	FALSE	FALSE	FALSE	finn-b-I9_MI	9	90960026	0.0311		0.0552103	Myocardial infarction || id:finn-b-I9_MI	Myocardial infarction	Myocardial infarction || ||	TRUE	igd	9	90960026	0.0028	2.718e-09	343836	ebi-a-GCST90018977	Serum uric acid levels || id:ebi-a-GCST90018977	TRUE	reported	igd	2	TRUE
rs10886117	A	G	A	G	0.021	0.0116	0.228111	0.1614	FALSE	FALSE	FALSE	finn-b-I9_MI	10	119480578	0.0214		0.587899	Myocardial infarction || id:finn-b-I9_MI	Myocardial infarction	Myocardial infarction || ||	TRUE	igd	10	119480578	0.0022	5.01649e-22	343836	ebi-a-GCST90018977	Serum uric acid levels || id:ebi-a-GCST90018977	TRUE	reported	igd	2	TRUE
rs10901057	G	C	G	C	0.0172	-0.0173	0.846545	0.9136	FALSE	TRUE	FALSE	finn-b-I9_MI	9	134245698	0.028		0.5359	Myocardial infarction || id:finn-b-I9_MI	Myocardial infarction	Myocardial infarction || ||	TRUE	igd	9	134245698	0.0027	2.36102e-10	343836	ebi-a-GCST90018977	Serum uric acid levels || id:ebi-a-GCST90018977	TRUE	reported	igd	2	TRUE
rs10922199	A	G	A	G	0.0106	-0.0161	0.37727	0.3802	FALSE	FALSE	FALSE	finn-b-I9_MI	1	197317238	0.0161		0.3199	Myocardial infarction || id:finn-b-I9_MI	Myocardial infarction	Myocardial infarction || ||	TRUE	igd	1	197317238	0.0019	1.84098e-08	343836	ebi-a-GCST90018977	Serum uric acid levels || id:ebi-a-GCST90018977	TRUE	reported	igd	2	TRUE
rs11056306	A	G	A	G	-0.0108	-0.0012	0.429477	0.456	FALSE	FALSE	FALSE	finn-b-I9_MI	12	15203389	0.0156		0.9393	Myocardial infarction || id:finn-b-I9_MI	Myocardial infarction	Myocardial infarction || ||	TRUE	igd	12	15203389	0.0018	1.17301e-09	343836	ebi-a-GCST90018977	Serum uric acid levels || id:ebi-a-GCST90018977	TRUE	reported	igd	2	TRUE
rs11056396	C	T	C	T	-0.0192	-0.0508	0.102439	0.0863	FALSE	FALSE	FALSE	finn-b-I9_MI	12	15344407	0.0281		0.0703801	Myocardial infarction || id:finn-b-I9_MI	Myocardial infarction	Myocardial infarction || ||	TRUE	igd	12	15344407	0.0029	3.83884e-11	343836	ebi-a-GCST90018977	Serum uric acid levels || id:ebi-a-GCST90018977	TRUE	reported	igd	2	TRUE
rs11065983	A	C	A	C	-0.0313	-0.0044	0.173858	0.005089	FALSE	FALSE	FALSE	finn-b-I9_MI	12	112065795	0.1101		0.9683	Myocardial infarction || id:finn-b-I9_MI	Myocardial infarction	Myocardial infarction || ||	TRUE	igd	12	112065795	0.0034	3.29079e-20	343836	ebi-a-GCST90018977	Serum uric acid levels || id:ebi-a-GCST90018977	TRUE	reported	igd	2	TRUE
rs11109717	C	T	C	T	-0.0137	0.0275	0.256941	0.3022	FALSE	FALSE	FALSE	finn-b-I9_MI	12	78811781	0.0169		0.1033	Myocardial infarction || id:finn-b-I9_MI	Myocardial infarction	Myocardial infarction || ||	TRUE	igd	12	78811781	0.002	2.17721e-11	343836	ebi-a-GCST90018977	Serum uric acid levels || id:ebi-a-GCST90018977	TRUE	reported	igd	2	TRUE
rs11128603	G	A	G	A	-0.0203	-0.0084	0.0964935	0.1701	FALSE	FALSE	FALSE	finn-b-I9_MI	3	12385828	0.0208		0.6856	Myocardial infarction || id:finn-b-I9_MI	Myocardial infarction	Myocardial infarction || ||	TRUE	igd	3	12385828	0.003	9.37994e-12	343836	ebi-a-GCST90018977	Serum uric acid levels || id:ebi-a-GCST90018977	TRUE	reported	igd	2	TRUE
rs11163481	T	G	T	G	0.0125	0.0069	0.643321	0.678	FALSE	FALSE	FALSE	finn-b-I9_MI	1	82937433	0.0167		0.6788	Myocardial infarction || id:finn-b-I9_MI	Myocardial infarction	Myocardial infarction || ||	TRUE	igd	1	82937433	0.0018	1.24394e-11	343836	ebi-a-GCST90018977	Serum uric acid levels || id:ebi-a-GCST90018977	TRUE	reported	igd	2	TRUE
rs11164916	C	G	C	G	0.0188	-0.0077	0.606666	0.6283	FALSE	TRUE	FALSE	finn-b-I9_MI	1	93853015	0.0161		0.6308	Myocardial infarction || id:finn-b-I9_MI	Myocardial infarction	Myocardial infarction || ||	TRUE	igd	1	93853015	0.0018	1.79184e-25	343836	ebi-a-GCST90018977	Serum uric acid levels || id:ebi-a-GCST90018977	TRUE	reported	igd	2	TRUE
rs11202328	T	C	T	C	-0.0254	-0.0081	0.273079	0.1659	FALSE	FALSE	FALSE	finn-b-I9_MI	10	88845190	0.021		0.701	Myocardial infarction || id:finn-b-I9_MI	Myocardial infarction	Myocardial infarction || ||	TRUE	igd	10	88845190	0.0023	2.11495e-27	343836	ebi-a-GCST90018977	Serum uric acid levels || id:ebi-a-GCST90018977	TRUE	reported	igd	2	TRUE
rs112214565	A	G	A	G	0.0578	-0.1376	0.017376	0.004647	FALSE	FALSE	FALSE	finn-b-I9_MI	4	9600462	0.1184		0.2451	Myocardial infarction || id:finn-b-I9_MI	Myocardial infarction	Myocardial infarction || ||	TRUE	igd	4	9600462	0.0083	4.33711e-12	343836	ebi-a-GCST90018977	Serum uric acid levels || id:ebi-a-GCST90018977	TRUE	reported	igd	2	TRUE
rs11243143	A	G	A	G	-0.0353	-0.0116	0.63507	0.5983	FALSE	FALSE	FALSE	finn-b-I9_MI	6	7120457	0.0159		0.4656	Myocardial infarction || id:finn-b-I9_MI	Myocardial infarction	Myocardial infarction || ||	TRUE	igd	6	7120457	0.0021	5.12507e-63	343836	ebi-a-GCST90018977	Serum uric acid levels || id:ebi-a-GCST90018977	TRUE	reported	igd	2	TRUE
rs11264341	T	C	T	C	-0.0352	0.0308	0.516603	0.4782	FALSE	FALSE	FALSE	finn-b-I9_MI	1	155151493	0.0156		0.0485199	Myocardial infarction || id:finn-b-I9_MI	Myocardial infarction	Myocardial infarction || ||	TRUE	igd	1	155151493	0.0018	1.56783e-82	343836	ebi-a-GCST90018977	Serum uric acid levels || id:ebi-a-GCST90018977	TRUE	reported	igd	2	TRUE
rs112671669	AC	A	AC	A	0.0171	-0.0205	0.10515	0.09402	FALSE	FALSE	FALSE	finn-b-I9_MI	19	33789468	0.0267		0.4428	Myocardial infarction || id:finn-b-I9_MI	Myocardial infarction	Myocardial infarction || ||	TRUE	igd	19	33789468	0.0029	3.63999e-09	343836	ebi-a-GCST90018977	Serum uric acid levels || id:ebi-a-GCST90018977	TRUE	reported	igd	2	TRUE
rs11396409	AC	A	AC	A	-0.028	0.0403	0.806714	0.7875	FALSE	FALSE	FALSE	finn-b-I9_MI	16	69560330	0.0192		0.0360296	Myocardial infarction || id:finn-b-I9_MI	Myocardial infarction	Myocardial infarction || ||	TRUE	igd	16	69560330	0.0022	9.65828e-36	343836	ebi-a-GCST90018977	Serum uric acid levels || id:ebi-a-GCST90018977	TRUE	reported	igd	2	TRUE
rs114158982	G	C	G	C	0.0584	0.0141	0.017469	0.02726	FALSE	TRUE	FALSE	finn-b-I9_MI	4	10974887	0.0488		0.772101	Myocardial infarction || id:finn-b-I9_MI	Myocardial infarction	Myocardial infarction || ||	TRUE	igd	4	10974887	0.0077	4.94425e-14	343836	ebi-a-GCST90018977	Serum uric acid levels || id:ebi-a-GCST90018977	TRUE	reported	igd	2	TRUE
rs114165349	C	G	C	G	0.0805	0.102	0.023533	0.03726	FALSE	TRUE	FALSE	finn-b-I9_MI	1	27021913	0.0413		0.0135101	Myocardial infarction || id:finn-b-I9_MI	Myocardial infarction	Myocardial infarction || ||	TRUE	igd	1	27021913	0.0067	8.01124e-33	343836	ebi-a-GCST90018977	Serum uric acid levels || id:ebi-a-GCST90018977	TRUE	reported	igd	2	TRUE
rs11481757	AT	A	AT	A	0.0141	-0.0142	0.212764	0.3213	FALSE	FALSE	FALSE	finn-b-I9_MI	20	52737227	0.0167		0.3962	Myocardial infarction || id:finn-b-I9_MI	Myocardial infarction	Myocardial infarction || ||	TRUE	igd	20	52737227	0.0022	2.45002e-10	343836	ebi-a-GCST90018977	Serum uric acid levels || id:ebi-a-GCST90018977	TRUE	reported	igd	2	TRUE
rs11564722	T	C	T	C	-0.0204	0.0197	0.297748	0.2341	FALSE	FALSE	FALSE	finn-b-I9_MI	11	2178330	0.0185		0.287	Myocardial infarction || id:finn-b-I9_MI	Myocardial infarction	Myocardial infarction || ||	TRUE	igd	11	2178330	0.002	1.45312e-24	343836	ebi-a-GCST90018977	Serum uric acid levels || id:ebi-a-GCST90018977	TRUE	reported	igd	2	TRUE
rs11657044	C	T	C	T	0.0268	0.0143	0.749028	0.8143	FALSE	FALSE	FALSE	finn-b-I9_MI	17	59450105	0.02		0.4747	Myocardial infarction || id:finn-b-I9_MI	Myocardial infarction	Myocardial infarction || ||	TRUE	igd	17	59450105	0.0022	1.18905e-34	343836	ebi-a-GCST90018977	Serum uric acid levels || id:ebi-a-GCST90018977	TRUE	reported	igd	2	TRUE
rs11667586	C	T	C	T	0.0181	-0.0121	0.129275	0.1391	FALSE	FALSE	FALSE	finn-b-I9_MI	19	33338073	0.0224		0.5869	Myocardial infarction || id:finn-b-I9_MI	Myocardial infarction	Myocardial infarction || ||	TRUE	igd	19	33338073	0.0026	4.917e-12	343836	ebi-a-GCST90018977	Serum uric acid levels || id:ebi-a-GCST90018977	TRUE	reported	igd	2	TRUE
rs1169288	C	A	C	A	-0.0202	0.0362	0.362519	0.3735	FALSE	FALSE	FALSE	finn-b-I9_MI	12	121416650	0.0162		0.0248502	Myocardial infarction || id:finn-b-I9_MI	Myocardial infarction	Myocardial infarction || ||	TRUE	igd	12	121416650	0.0019	1.834e-27	343836	ebi-a-GCST90018977	Serum uric acid levels || id:ebi-a-GCST90018977	TRUE	reported	igd	2	TRUE
rs1171614	C	T	C	T	0.0563	0.0388	0.76883	0.8414	FALSE	FALSE	FALSE	finn-b-I9_MI	10	61469538	0.0214		0.0694704	Myocardial infarction || id:finn-b-I9_MI	Myocardial infarction	Myocardial infarction || ||	TRUE	igd	10	61469538	0.0024	1.72982e-120	343836	ebi-a-GCST90018977	Serum uric acid levels || id:ebi-a-GCST90018977	TRUE	reported	igd	2	TRUE
rs11827106	A	G	A	G	-0.0124	0.0113	0.218584	0.2337	FALSE	FALSE	FALSE	finn-b-I9_MI	11	47402615	0.0198		0.5658	Myocardial infarction || id:finn-b-I9_MI	Myocardial infarction	Myocardial infarction || ||	TRUE	igd	11	47402615	0.0022	3.32997e-08	343836	ebi-a-GCST90018977	Serum uric acid levels || id:ebi-a-GCST90018977	TRUE	reported	igd	2	TRUE
rs11871152	G	A	G	A	0.0105	0.013	0.44171	0.4757	FALSE	FALSE	FALSE	finn-b-I9_MI	17	21114154	0.0156		0.4064	Myocardial infarction || id:finn-b-I9_MI	Myocardial infarction	Myocardial infarction || ||	TRUE	igd	17	21114154	0.0018	4.67197e-09	343836	ebi-a-GCST90018977	Serum uric acid levels || id:ebi-a-GCST90018977	TRUE	reported	igd	2	TRUE
rs11940694	G	A	G	A	0.0106	-0.006	0.555862	0.6471	FALSE	FALSE	FALSE	finn-b-I9_MI	4	39414993	0.0164		0.712901	Myocardial infarction || id:finn-b-I9_MI	Myocardial infarction	Myocardial infarction || ||	TRUE	igd	4	39414993	0.0018	3.68197e-09	343836	ebi-a-GCST90018977	Serum uric acid levels || id:ebi-a-GCST90018977	TRUE	reported	igd	2	TRUE
rs12070208	C	T	C	T	-0.0211	0.0378	0.0808117	0.05044	FALSE	FALSE	FALSE	finn-b-I9_MI	1	234664365	0.0356		0.2895	Myocardial infarction || id:finn-b-I9_MI	Myocardial infarction	Myocardial infarction || ||	TRUE	igd	1	234664365	0.0038	3.15697e-08	343836	ebi-a-GCST90018977	Serum uric acid levels || id:ebi-a-GCST90018977	TRUE	reported	igd	2	TRUE
rs12096443	T	C	T	C	-0.0174	0.0104	0.346507	0.2696	FALSE	FALSE	FALSE	finn-b-I9_MI	1	50984962	0.0176		0.5541	Myocardial infarction || id:finn-b-I9_MI	Myocardial infarction	Myocardial infarction || ||	TRUE	igd	1	50984962	0.0019	1.53993e-19	343836	ebi-a-GCST90018977	Serum uric acid levels || id:ebi-a-GCST90018977	TRUE	reported	igd	2	TRUE
rs12105304	G	A	G	A	0.0206	-0.0068	0.236609	0.2525	FALSE	FALSE	FALSE	finn-b-I9_MI	2	18677222	0.0179		0.7051	Myocardial infarction || id:finn-b-I9_MI	Myocardial infarction	Myocardial infarction || ||	TRUE	igd	2	18677222	0.0021	7.90679e-22	343836	ebi-a-GCST90018977	Serum uric acid levels || id:ebi-a-GCST90018977	TRUE	reported	igd	2	TRUE
rs12158162	G	A	G	A	-0.0212	-0.0407	0.0595896	0.07901	FALSE	FALSE	FALSE	finn-b-I9_MI	22	32543496	0.029		0.1609	Myocardial infarction || id:finn-b-I9_MI	Myocardial infarction	Myocardial infarction || ||	TRUE	igd	22	32543496	0.0037	1.196e-08	343836	ebi-a-GCST90018977	Serum uric acid levels || id:ebi-a-GCST90018977	TRUE	reported	igd	2	TRUE
rs12277177	G	A	G	A	0.0157	-0.0174	0.17535	0.2974	FALSE	FALSE	FALSE	finn-b-I9_MI	11	2926135	0.0171		0.3094	Myocardial infarction || id:finn-b-I9_MI	Myocardial infarction	Myocardial infarction || ||	TRUE	igd	11	2926135	0.0027	4.115e-09	343836	ebi-a-GCST90018977	Serum uric acid levels || id:ebi-a-GCST90018977	TRUE	reported	igd	2	TRUE
rs12467636	G	A	G	A	0.013	0.0149	0.755523	0.7723	FALSE	FALSE	FALSE	finn-b-I9_MI	2	161277857	0.0187		0.4245	Myocardial infarction || id:finn-b-I9_MI	Myocardial infarction	Myocardial infarction || ||	TRUE	igd	2	161277857	0.0021	3.58699e-10	343836	ebi-a-GCST90018977	Serum uric acid levels || id:ebi-a-GCST90018977	TRUE	reported	igd	2	TRUE
rs12543287	C	G	C	G	-0.0115	0.0586	0.365126	0.3473	FALSE	TRUE	FALSE	finn-b-I9_MI	8	42334511	0.0164		0.000353802	Myocardial infarction || id:finn-b-I9_MI	Myocardial infarction	Myocardial infarction || ||	TRUE	igd	8	42334511	0.0018	3.84601e-10	343836	ebi-a-GCST90018977	Serum uric acid levels || id:ebi-a-GCST90018977	TRUE	reported	igd	2	TRUE
rs12575710	A	G	A	G	0.0264	0.0544	0.208351	0.1476	FALSE	FALSE	FALSE	finn-b-I9_MI	11	63849330	0.022		0.0134199	Myocardial infarction || id:finn-b-I9_MI	Myocardial infarction	Myocardial infarction || ||	TRUE	igd	11	63849330	0.0024	4.16102e-29	343836	ebi-a-GCST90018977	Serum uric acid levels || id:ebi-a-GCST90018977	TRUE	reported	igd	2	TRUE
rs1260326	C	T	C	T	-0.0445	-9e-04	0.561756	0.6501	FALSE	FALSE	FALSE	finn-b-I9_MI	2	27730940	0.0164		0.954	Myocardial infarction || id:finn-b-I9_MI	Myocardial infarction	Myocardial infarction || ||	TRUE	igd	2	27730940	0.0018	1.87932e-136	343836	ebi-a-GCST90018977	Serum uric acid levels || id:ebi-a-GCST90018977	TRUE	reported	igd	2	TRUE
rs12666237	T	C	T	C	0.0202	0.042	0.10066	0.06842	FALSE	FALSE	FALSE	finn-b-I9_MI	7	30935739	0.0311		0.1763	Myocardial infarction || id:finn-b-I9_MI	Myocardial infarction	Myocardial infarction || ||	TRUE	igd	7	30935739	0.003	3.03529e-11	343836	ebi-a-GCST90018977	Serum uric acid levels || id:ebi-a-GCST90018977	TRUE	reported	igd	2	TRUE
rs12708477	C	A	C	A	-0.0124	0.0133	0.802148	0.7451	FALSE	FALSE	FALSE	finn-b-I9_MI	15	63605954	0.0179		0.4598	Myocardial infarction || id:finn-b-I9_MI	Myocardial infarction	Myocardial infarction || ||	TRUE	igd	15	63605954	0.0022	1.98098e-08	343836	ebi-a-GCST90018977	Serum uric acid levels || id:ebi-a-GCST90018977	TRUE	reported	igd	2	TRUE
rs12767261	A	G	A	G	0.0166	0.0249	0.106677	0.09023	FALSE	FALSE	FALSE	finn-b-I9_MI	10	82162323	0.0273		0.3627	Myocardial infarction || id:finn-b-I9_MI	Myocardial infarction	Myocardial infarction || ||	TRUE	igd	10	82162323	0.0029	6.67006e-09	343836	ebi-a-GCST90018977	Serum uric acid levels || id:ebi-a-GCST90018977	TRUE	reported	igd	2	TRUE
rs12790943	T	C	T	C	-0.014	-0.0403	0.306542	0.3732	FALSE	FALSE	FALSE	finn-b-I9_MI	11	120058623	0.0161		0.0126101	Myocardial infarction || id:finn-b-I9_MI	Myocardial infarction	Myocardial infarction || ||	TRUE	igd	11	120058623	0.0021	8.70563e-12	343836	ebi-a-GCST90018977	Serum uric acid levels || id:ebi-a-GCST90018977	TRUE	reported	igd	2	TRUE
rs12806743	T	G	T	G	-0.0138	-0.0405	0.219438	0.2032	FALSE	FALSE	FALSE	finn-b-I9_MI	11	30437981	0.0195		0.0373104	Myocardial infarction || id:finn-b-I9_MI	Myocardial infarction	Myocardial infarction || ||	TRUE	igd	11	30437981	0.0021	9.56093e-11	343836	ebi-a-GCST90018977	Serum uric acid levels || id:ebi-a-GCST90018977	TRUE	reported	igd	2	TRUE
rs12887732	A	C	A	C	0.0114	0.008	0.724795	0.8231	FALSE	FALSE	FALSE	finn-b-I9_MI	14	73259214	0.0205		0.696299	Myocardial infarction || id:finn-b-I9_MI	Myocardial infarction	Myocardial infarction || ||	TRUE	igd	14	73259214	0.002	8.44501e-09	343836	ebi-a-GCST90018977	Serum uric acid levels || id:ebi-a-GCST90018977	TRUE	reported	igd	2	TRUE
rs12891886	C	G	C	G	0.013	-0.0393	0.240285	0.2335	FALSE	TRUE	FALSE	finn-b-I9_MI	14	68021117	0.0184		0.0324698	Myocardial infarction || id:finn-b-I9_MI	Myocardial infarction	Myocardial infarction || ||	TRUE	igd	14	68021117	0.0021	3.23303e-10	343836	ebi-a-GCST90018977	Serum uric acid levels || id:ebi-a-GCST90018977	TRUE	reported	igd	2	TRUE
rs12911430	T	A	T	A	0.0123	-0.0166	0.316795	0.3923	FALSE	TRUE	FALSE	finn-b-I9_MI	15	86011264	0.016		0.3002	Myocardial infarction || id:finn-b-I9_MI	Myocardial infarction	Myocardial infarction || ||	TRUE	igd	15	86011264	0.002	1.81698e-09	343836	ebi-a-GCST90018977	Serum uric acid levels || id:ebi-a-GCST90018977	TRUE	reported	igd	2	TRUE
rs12937692	A	G	A	G	0.0131	-0.0032	0.284543	0.2804	FALSE	FALSE	FALSE	finn-b-I9_MI	17	42256430	0.0174		0.8551	Myocardial infarction || id:finn-b-I9_MI	Myocardial infarction	Myocardial infarction || ||	TRUE	igd	17	42256430	0.002	1.48799e-10	343836	ebi-a-GCST90018977	Serum uric acid levels || id:ebi-a-GCST90018977	TRUE	reported	igd	2	TRUE
rs12973608	C	A	C	A	-0.014	0.007	0.67689	0.6652	FALSE	FALSE	FALSE	finn-b-I9_MI	19	18398030	0.0165		0.6705	Myocardial infarction || id:finn-b-I9_MI	Myocardial infarction	Myocardial infarction || ||	TRUE	igd	19	18398030	0.0019	1.99022e-13	343836	ebi-a-GCST90018977	Serum uric acid levels || id:ebi-a-GCST90018977	TRUE	reported	igd	2	TRUE
rs12979148	C	T	C	T	0.0149	-0.0207	0.143599	0.1126	FALSE	FALSE	FALSE	finn-b-I9_MI	19	19406869	0.0248		0.4038	Myocardial infarction || id:finn-b-I9_MI	Myocardial infarction	Myocardial infarction || ||	TRUE	igd	19	19406869	0.0025	3.48201e-09	343836	ebi-a-GCST90018977	Serum uric acid levels || id:ebi-a-GCST90018977	TRUE	reported	igd	2	TRUE
rs12987661	C	T	C	T	-0.0302	-0.0403	0.100501	0.1232	FALSE	FALSE	FALSE	finn-b-I9_MI	2	69813458	0.0236		0.0876193	Myocardial infarction || id:finn-b-I9_MI	Myocardial infarction	Myocardial infarction || ||	TRUE	igd	2	69813458	0.0029	4.21502e-25	343836	ebi-a-GCST90018977	Serum uric acid levels || id:ebi-a-GCST90018977	TRUE	reported	igd	2	TRUE
rs12992672	A	G	A	G	0.0156	0.0172	0.84873	0.8371	FALSE	FALSE	FALSE	finn-b-I9_MI	2	632592	0.0211		0.4161	Myocardial infarction || id:finn-b-I9_MI	Myocardial infarction	Myocardial infarction || ||	TRUE	igd	2	632592	0.0024	2.09802e-10	343836	ebi-a-GCST90018977	Serum uric acid levels || id:ebi-a-GCST90018977	TRUE	reported	igd	2	TRUE
rs13107325	T	C	T	C	-0.031	-0.1299	0.074844	0.01416	FALSE	FALSE	FALSE	finn-b-I9_MI	4	103188709	0.0672		0.0534306	Myocardial infarction || id:finn-b-I9_MI	Myocardial infarction	Myocardial infarction || ||	TRUE	igd	4	103188709	0.0039	9.96782e-16	343836	ebi-a-GCST90018977	Serum uric acid levels || id:ebi-a-GCST90018977	TRUE	reported	igd	2	TRUE
rs1317983	C	T	C	T	0.0304	0.0012	0.744566	0.6803	FALSE	FALSE	FALSE	finn-b-I9_MI	6	43806335	0.0168		0.9416	Myocardial infarction || id:finn-b-I9_MI	Myocardial infarction	Myocardial infarction || ||	TRUE	igd	6	43806335	0.002	2.64728e-50	343836	ebi-a-GCST90018977	Serum uric acid levels || id:ebi-a-GCST90018977	TRUE	reported	igd	2	TRUE
rs13230509	C	G	C	G	0.0314	-0.0017	0.58922	0.6548	FALSE	TRUE	FALSE	finn-b-I9_MI	7	1286192	0.0166		0.9192	Myocardial infarction || id:finn-b-I9_MI	Myocardial infarction	Myocardial infarction || ||	TRUE	igd	7	1286192	0.0019	2.61216e-58	343836	ebi-a-GCST90018977	Serum uric acid levels || id:ebi-a-GCST90018977	TRUE	reported	igd	2	TRUE
rs13247874	T	C	T	C	-0.0345	-0.002	0.171856	0.1781	FALSE	FALSE	FALSE	finn-b-I9_MI	7	73010442	0.0204		0.9205	Myocardial infarction || id:finn-b-I9_MI	Myocardial infarction	Myocardial infarction || ||	TRUE	igd	7	73010442	0.0023	1.99022e-49	343836	ebi-a-GCST90018977	Serum uric acid levels || id:ebi-a-GCST90018977	TRUE	reported	igd	2	TRUE
rs13411042	A	C	A	C	0.0145	0.0239	0.444883	0.4319	FALSE	FALSE	FALSE	finn-b-I9_MI	2	183087067	0.0157		0.1277	Myocardial infarction || id:finn-b-I9_MI	Myocardial infarction	Myocardial infarction || ||	TRUE	igd	2	183087067	0.0018	4.33012e-16	343836	ebi-a-GCST90018977	Serum uric acid levels || id:ebi-a-GCST90018977	TRUE	reported	igd	2	TRUE
rs13418518	T	A	T	A	0.0366	0.0034	0.032189	0.01802	FALSE	TRUE	FALSE	finn-b-I9_MI	2	25996591	0.0583		0.9535	Myocardial infarction || id:finn-b-I9_MI	Myocardial infarction	Myocardial infarction || ||	TRUE	igd	2	25996591	0.0058	2.22101e-10	343836	ebi-a-GCST90018977	Serum uric acid levels || id:ebi-a-GCST90018977	TRUE	reported	igd	2	TRUE
rs140753856	G	A	G	A	-0.0147	0.0124	0.150225	0.1264	FALSE	FALSE	FALSE	finn-b-I9_MI	5	175704589	0.0236		0.5999	Myocardial infarction || id:finn-b-I9_MI	Myocardial infarction	Myocardial infarction || ||	TRUE	igd	5	175704589	0.0025	6.14497e-09	343836	ebi-a-GCST90018977	Serum uric acid levels || id:ebi-a-GCST90018977	TRUE	reported	igd	2	TRUE
rs140885868	G	A	G	A	-0.0893	0.019	0.013354	0.02886	FALSE	FALSE	FALSE	finn-b-I9_MI	1	147744072	0.0473		0.687401	Myocardial infarction || id:finn-b-I9_MI	Myocardial infarction	Myocardial infarction || ||	TRUE	igd	1	147744072	0.0097	2.40381e-20	343836	ebi-a-GCST90018977	Serum uric acid levels || id:ebi-a-GCST90018977	TRUE	reported	igd	2	TRUE
rs145157727	A	G	A	G	-0.0518	-0.1893	0.0114684	0.003519	FALSE	FALSE	FALSE	finn-b-I9_MI	4	88995134	0.1327		0.1536	Myocardial infarction || id:finn-b-I9_MI	Myocardial infarction	Myocardial infarction || ||	TRUE	igd	4	88995134	0.0082	2.97701e-10	343836	ebi-a-GCST90018977	Serum uric acid levels || id:ebi-a-GCST90018977	TRUE	reported	igd	2	TRUE
rs146712725	GACCAATAGGAACAAAA	G	GACCAATAGGAACAAAA	G	-0.0139	-0.0092	0.728603	0.7258	FALSE	FALSE	FALSE	finn-b-I9_MI	3	15826108	0.0175		0.5986	Myocardial infarction || id:finn-b-I9_MI	Myocardial infarction	Myocardial infarction || ||	TRUE	igd	3	15826108	0.0021	3.51399e-11	343836	ebi-a-GCST90018977	Serum uric acid levels || id:ebi-a-GCST90018977	TRUE	reported	igd	2	TRUE
rs148179165	A	C	A	C	0.0164	-0.009	0.346904	0.2968	FALSE	FALSE	FALSE	finn-b-I9_MI	12	52249232	0.0172		0.6005	Myocardial infarction || id:finn-b-I9_MI	Myocardial infarction	Myocardial infarction || ||	TRUE	igd	12	52249232	0.0019	3.20406e-18	343836	ebi-a-GCST90018977	Serum uric acid levels || id:ebi-a-GCST90018977	TRUE	reported	igd	2	TRUE
rs148688688	A	G	A	G	0.0426	0.0868	0.0214268	0.003297	FALSE	FALSE	FALSE	finn-b-I9_MI	6	28070189	0.1369		0.526	Myocardial infarction || id:finn-b-I9_MI	Myocardial infarction	Myocardial infarction || ||	TRUE	igd	6	28070189	0.0065	4.41977e-11	343836	ebi-a-GCST90018977	Serum uric acid levels || id:ebi-a-GCST90018977	TRUE	reported	igd	2	TRUE
rs150147865	T	A	T	A	-0.1163	-0.0327	0.0088936	0.03155	FALSE	TRUE	FALSE	finn-b-I9_MI	1	120326253	0.0453		0.4703	Myocardial infarction || id:finn-b-I9_MI	Myocardial infarction	Myocardial infarction || ||	TRUE	igd	1	120326253	0.0116	8.70162e-24	343836	ebi-a-GCST90018977	Serum uric acid levels || id:ebi-a-GCST90018977	TRUE	reported	igd	2	TRUE
rs150386926	AGACT	A	AGACT	A	0.0159	0.0123	0.3782	0.5502	FALSE	FALSE	FALSE	finn-b-I9_MI	8	32412419	0.0157		0.4341	Myocardial infarction || id:finn-b-I9_MI	Myocardial infarction	Myocardial infarction || ||	TRUE	igd	8	32412419	0.0019	2.25424e-17	343836	ebi-a-GCST90018977	Serum uric acid levels || id:ebi-a-GCST90018977	TRUE	reported	igd	2	TRUE
rs1511299	C	T	C	T	-0.0211	-0.0013	0.266849	0.246	FALSE	FALSE	FALSE	finn-b-I9_MI	3	141716072	0.0181		0.9433	Myocardial infarction || id:finn-b-I9_MI	Myocardial infarction	Myocardial infarction || ||	TRUE	igd	3	141716072	0.002	4.14572e-26	343836	ebi-a-GCST90018977	Serum uric acid levels || id:ebi-a-GCST90018977	TRUE	reported	igd	2	TRUE
rs152197	T	C	T	C	-0.0126	-0.0397	0.216002	0.2267	FALSE	FALSE	FALSE	finn-b-I9_MI	5	131461341	0.0186		0.0323698	Myocardial infarction || id:finn-b-I9_MI	Myocardial infarction	Myocardial infarction || ||	TRUE	igd	5	131461341	0.0022	7.23303e-09	343836	ebi-a-GCST90018977	Serum uric acid levels || id:ebi-a-GCST90018977	TRUE	reported	igd	2	TRUE
rs157512	C	T	C	T	-0.0202	-0.0331	0.23748	0.2979	FALSE	FALSE	FALSE	finn-b-I9_MI	5	55809127	0.017		0.05153	Myocardial infarction || id:finn-b-I9_MI	Myocardial infarction	Myocardial infarction || ||	TRUE	igd	5	55809127	0.0025	7.68245e-16	343836	ebi-a-GCST90018977	Serum uric acid levels || id:ebi-a-GCST90018977	TRUE	reported	igd	2	TRUE
rs1622987	A	G	A	G	0.011	-0.0014	0.275551	0.3693	FALSE	FALSE	FALSE	finn-b-I9_MI	11	92317858	0.0162		0.9287	Myocardial infarction || id:finn-b-I9_MI	Myocardial infarction	Myocardial infarction || ||	TRUE	igd	11	92317858	0.002	4.53701e-08	343836	ebi-a-GCST90018977	Serum uric acid levels || id:ebi-a-GCST90018977	TRUE	reported	igd	2	TRUE
rs16942751	A	C	A	C	0.0176	-0.0183	0.146172	0.1197	FALSE	FALSE	FALSE	finn-b-I9_MI	18	24393213	0.0241		0.4468	Myocardial infarction || id:finn-b-I9_MI	Myocardial infarction	Myocardial infarction || ||	TRUE	igd	18	24393213	0.0027	3.2107e-11	343836	ebi-a-GCST90018977	Serum uric acid levels || id:ebi-a-GCST90018977	TRUE	reported	igd	2	TRUE
rs17013743	G	A	G	A	-0.0298	-0.015	0.0793353	0.08865	FALSE	FALSE	FALSE	finn-b-I9_MI	4	88966311	0.0277		0.5888	Myocardial infarction || id:finn-b-I9_MI	Myocardial infarction	Myocardial infarction || ||	TRUE	igd	4	88966311	0.0034	8.65964e-19	343836	ebi-a-GCST90018977	Serum uric acid levels || id:ebi-a-GCST90018977	TRUE	reported	igd	2	TRUE
rs17024258	T	C	T	C	0.036	-0.0625	0.02586	0.05863	FALSE	FALSE	FALSE	finn-b-I9_MI	1	110147321	0.0332		0.0599805	Myocardial infarction || id:finn-b-I9_MI	Myocardial infarction	Myocardial infarction || ||	TRUE	igd	1	110147321	0.0064	2.123e-08	343836	ebi-a-GCST90018977	Serum uric acid levels || id:ebi-a-GCST90018977	TRUE	reported	igd	2	TRUE
rs17050272	A	G	A	G	0.0218	-0.0156	0.429899	0.5351	FALSE	FALSE	FALSE	finn-b-I9_MI	2	121306440	0.0157		0.3206	Myocardial infarction || id:finn-b-I9_MI	Myocardial infarction	Myocardial infarction || ||	TRUE	igd	2	121306440	0.0018	1.58818e-34	343836	ebi-a-GCST90018977	Serum uric acid levels || id:ebi-a-GCST90018977	TRUE	reported	igd	2	TRUE
rs1719985	T	C	T	C	-0.0118	-0.0055	0.406236	0.4495	FALSE	FALSE	FALSE	finn-b-I9_MI	18	5598554	0.0157		0.726599	Myocardial infarction || id:finn-b-I9_MI	Myocardial infarction	Myocardial infarction || ||	TRUE	igd	18	5598554	0.0018	1.59901e-10	343836	ebi-a-GCST90018977	Serum uric acid levels || id:ebi-a-GCST90018977	TRUE	reported	igd	2	TRUE
rs17592117	C	T	C	T	0.0426	0.0317	0.0916586	0.2057	FALSE	FALSE	FALSE	finn-b-I9_MI	10	52643038	0.0193		0.1009	Myocardial infarction || id:finn-b-I9_MI	Myocardial infarction	Myocardial infarction || ||	TRUE	igd	10	52643038	0.0031	1.79597e-43	343836	ebi-a-GCST90018977	Serum uric acid levels || id:ebi-a-GCST90018977	TRUE	reported	igd	2	TRUE
rs17624477	C	T	C	T	0.0252	0.0379	0.0551457	0.06697	FALSE	FALSE	FALSE	finn-b-I9_MI	16	24955183	0.0311		0.2236	Myocardial infarction || id:finn-b-I9_MI	Myocardial infarction	Myocardial infarction || ||	TRUE	igd	16	24955183	0.0038	5.10035e-11	343836	ebi-a-GCST90018977	Serum uric acid levels || id:ebi-a-GCST90018977	TRUE	reported	igd	2	TRUE
rs17632159	C	G	C	G	-0.0299	-0.0115	0.299966	0.253	FALSE	TRUE	FALSE	finn-b-I9_MI	5	72431482	0.018		0.521601	Myocardial infarction || id:finn-b-I9_MI	Myocardial infarction	Myocardial infarction || ||	TRUE	igd	5	72431482	0.0019	3.09671e-54	343836	ebi-a-GCST90018977	Serum uric acid levels || id:ebi-a-GCST90018977	TRUE	reported	igd	2	TRUE
rs17786744	G	A	G	A	0.0223	0.0393	0.365981	0.4534	FALSE	FALSE	FALSE	finn-b-I9_MI	8	23777006	0.0157		0.01222	Myocardial infarction || id:finn-b-I9_MI	Myocardial infarction	Myocardial infarction || ||	TRUE	igd	8	23777006	0.0018	1.16091e-33	343836	ebi-a-GCST90018977	Serum uric acid levels || id:ebi-a-GCST90018977	TRUE	reported	igd	2	TRUE
rs181673	C	A	C	A	0.0173	-0.0039	0.590031	0.5107	FALSE	FALSE	FALSE	finn-b-I9_MI	10	119388528	0.0156		0.8014	Myocardial infarction || id:finn-b-I9_MI	Myocardial infarction	Myocardial infarction || ||	TRUE	igd	10	119388528	0.0018	1.56495e-21	343836	ebi-a-GCST90018977	Serum uric acid levels || id:ebi-a-GCST90018977	TRUE	reported	igd	2	TRUE
rs187355703	G	C	G	C	0.0563	0.0291	0.0191647	0.02397	FALSE	TRUE	FALSE	finn-b-I9_MI	2	176993583	0.051		0.568499	Myocardial infarction || id:finn-b-I9_MI	Myocardial infarction	Myocardial infarction || ||	TRUE	igd	2	176993583	0.0064	1.31795e-18	343836	ebi-a-GCST90018977	Serum uric acid levels || id:ebi-a-GCST90018977	TRUE	reported	igd	2	TRUE
rs1925258	A	T	A	T	-0.0124	0.0052	0.665384	0.6617	FALSE	TRUE	FALSE	finn-b-I9_MI	10	119570121	0.0164		0.7527	Myocardial infarction || id:finn-b-I9_MI	Myocardial infarction	Myocardial infarction || ||	TRUE	igd	10	119570121	0.0019	5.4275e-11	343836	ebi-a-GCST90018977	Serum uric acid levels || id:ebi-a-GCST90018977	TRUE	reported	igd	2	TRUE
rs1955949	C	T	C	T	-0.0137	-0.0205	0.75259	0.7411	FALSE	FALSE	FALSE	finn-b-I9_MI	14	37890433	0.0177		0.2467	Myocardial infarction || id:finn-b-I9_MI	Myocardial infarction	Myocardial infarction || ||	TRUE	igd	14	37890433	0.002	2.39497e-11	343836	ebi-a-GCST90018977	Serum uric acid levels || id:ebi-a-GCST90018977	TRUE	reported	igd	2	TRUE
rs199661312	AT	A	AT	A	0.039	0.0336	0.020948	0.02017	FALSE	FALSE	FALSE	finn-b-I9_MI	1	120233403	0.0554		0.5446	Myocardial infarction || id:finn-b-I9_MI	Myocardial infarction	Myocardial infarction || ||	TRUE	igd	1	120233403	0.0071	4.246e-08	343836	ebi-a-GCST90018977	Serum uric acid levels || id:ebi-a-GCST90018977	TRUE	reported	igd	2	TRUE
rs200216446	T	TA	T	TA	0.0231	0.0114	0.0754676	0.09647	FALSE	FALSE	FALSE	finn-b-I9_MI	3	170688199	0.0264		0.6669	Myocardial infarction || id:finn-b-I9_MI	Myocardial infarction	Myocardial infarction || ||	TRUE	igd	3	170688199	0.0033	4.39339e-12	343836	ebi-a-GCST90018977	Serum uric acid levels || id:ebi-a-GCST90018977	TRUE	reported	igd	2	TRUE
rs200419650	CA	C	CA	C	-0.0164	-0.0244	0.648915	0.6433	FALSE	FALSE	FALSE	finn-b-I9_MI	4	144090717	0.0162		0.1329	Myocardial infarction || id:finn-b-I9_MI	Myocardial infarction	Myocardial infarction || ||	TRUE	igd	4	144090717	0.0019	9.82426e-18	343836	ebi-a-GCST90018977	Serum uric acid levels || id:ebi-a-GCST90018977	TRUE	reported	igd	2	TRUE
rs2039424	A	G	A	G	0.0111	-0.0082	0.638438	0.6802	FALSE	FALSE	FALSE	finn-b-I9_MI	9	71432174	0.0167		0.6209	Myocardial infarction || id:finn-b-I9_MI	Myocardial infarction	Myocardial infarction || ||	TRUE	igd	9	71432174	0.0018	1.65101e-09	343836	ebi-a-GCST90018977	Serum uric acid levels || id:ebi-a-GCST90018977	TRUE	reported	igd	2	TRUE
rs2057291	G	A	G	A	-0.0146	0.0198	0.673553	0.6797	FALSE	FALSE	FALSE	finn-b-I9_MI	20	57472043	0.0167		0.2372	Myocardial infarction || id:finn-b-I9_MI	Myocardial infarction	Myocardial infarction || ||	TRUE	igd	20	57472043	0.0019	5.74513e-15	343836	ebi-a-GCST90018977	Serum uric acid levels || id:ebi-a-GCST90018977	TRUE	reported	igd	2	TRUE
rs2060824	C	T	C	T	0.0135	0.0126	0.480515	0.4674	FALSE	FALSE	FALSE	finn-b-I9_MI	2	61484556	0.0156		0.4189	Myocardial infarction || id:finn-b-I9_MI	Myocardial infarction	Myocardial infarction || ||	TRUE	igd	2	61484556	0.0018	3.27793e-14	343836	ebi-a-GCST90018977	Serum uric acid levels || id:ebi-a-GCST90018977	TRUE	reported	igd	2	TRUE
rs2075252	C	T	C	T	-0.0261	0.0195	0.672548	0.7201	FALSE	FALSE	FALSE	finn-b-I9_MI	2	170010985	0.0173		0.2595	Myocardial infarction || id:finn-b-I9_MI	Myocardial infarction	Myocardial infarction || ||	TRUE	igd	2	170010985	0.002	1.69083e-40	343836	ebi-a-GCST90018977	Serum uric acid levels || id:ebi-a-GCST90018977	TRUE	reported	igd	2	TRUE
rs2108093	G	A	G	A	0.0151	0.0439	0.829163	0.8691	FALSE	FALSE	FALSE	finn-b-I9_MI	22	30679387	0.0232		0.0587706	Myocardial infarction || id:finn-b-I9_MI	Myocardial infarction	Myocardial infarction || ||	TRUE	igd	22	30679387	0.0023	1.18599e-10	343836	ebi-a-GCST90018977	Serum uric acid levels || id:ebi-a-GCST90018977	TRUE	reported	igd	2	TRUE
rs2195525	T	C	T	C	-0.014	-0.0179	0.600575	0.5059	FALSE	FALSE	FALSE	finn-b-I9_MI	11	119235404	0.0156		0.2509	Myocardial infarction || id:finn-b-I9_MI	Myocardial infarction	Myocardial infarction || ||	TRUE	igd	11	119235404	0.0019	6.72048e-14	343836	ebi-a-GCST90018977	Serum uric acid levels || id:ebi-a-GCST90018977	TRUE	reported	igd	2	TRUE
rs219777	A	G	A	G	-0.0227	0.0138	0.24762	0.209	FALSE	FALSE	FALSE	finn-b-I9_MI	21	37834721	0.0192		0.4713	Myocardial infarction || id:finn-b-I9_MI	Myocardial infarction	Myocardial infarction || ||	TRUE	igd	21	37834721	0.0023	4.18986e-22	343836	ebi-a-GCST90018977	Serum uric acid levels || id:ebi-a-GCST90018977	TRUE	reported	igd	2	TRUE
rs2210315	T	C	T	C	0.0181	0.0202	0.17134	0.2052	FALSE	FALSE	FALSE	finn-b-I9_MI	14	102764820	0.0192		0.2944	Myocardial infarction || id:finn-b-I9_MI	Myocardial infarction	Myocardial infarction || ||	TRUE	igd	14	102764820	0.0027	2.26986e-11	343836	ebi-a-GCST90018977	Serum uric acid levels || id:ebi-a-GCST90018977	TRUE	reported	igd	2	TRUE
rs2219647	A	G	A	G	0.0163	0.0031	0.255685	0.2093	FALSE	FALSE	FALSE	finn-b-I9_MI	16	51733405	0.0192		0.8734	Myocardial infarction || id:finn-b-I9_MI	Myocardial infarction	Myocardial infarction || ||	TRUE	igd	16	51733405	0.002	1.24595e-15	343836	ebi-a-GCST90018977	Serum uric acid levels || id:ebi-a-GCST90018977	TRUE	reported	igd	2	TRUE
rs2229357	A	G	A	G	-0.0449	-0.0202	0.199117	0.233	FALSE	FALSE	FALSE	finn-b-I9_MI	12	57843711	0.0183		0.2708	Myocardial infarction || id:finn-b-I9_MI	Myocardial infarction	Myocardial infarction || ||	TRUE	igd	12	57843711	0.0022	1.11995e-90	343836	ebi-a-GCST90018977	Serum uric acid levels || id:ebi-a-GCST90018977	TRUE	reported	igd	2	TRUE
rs2231145	C	T	C	T	-0.0787	-0.097	0.0426661	0.01136	FALSE	FALSE	FALSE	finn-b-I9_MI	4	89039584	0.0732		0.1853	Myocardial infarction || id:finn-b-I9_MI	Myocardial infarction	Myocardial infarction || ||	TRUE	igd	4	89039584	0.0046	3.35429e-64	343836	ebi-a-GCST90018977	Serum uric acid levels || id:ebi-a-GCST90018977	TRUE	reported	igd	2	TRUE
rs2240193	A	C	A	C	-0.0258	0.0372	0.356532	0.1777	FALSE	FALSE	FALSE	finn-b-I9_MI	12	113335661	0.0208		0.0739605	Myocardial infarction || id:finn-b-I9_MI	Myocardial infarction	Myocardial infarction || ||	TRUE	igd	12	113335661	0.0037	2.09315e-12	343836	ebi-a-GCST90018977	Serum uric acid levels || id:ebi-a-GCST90018977	TRUE	reported	igd	2	TRUE
rs2240390	C	T	C	T	-0.0132	-0.0066	0.325505	0.3751	FALSE	FALSE	FALSE	finn-b-I9_MI	7	101257075	0.0161		0.6826	Myocardial infarction || id:finn-b-I9_MI	Myocardial infarction	Myocardial infarction || ||	TRUE	igd	7	101257075	0.0019	7.32487e-12	343836	ebi-a-GCST90018977	Serum uric acid levels || id:ebi-a-GCST90018977	TRUE	reported	igd	2	TRUE
rs2287084	T	G	T	G	0.0124	0.0215	0.228085	0.1943	FALSE	FALSE	FALSE	finn-b-I9_MI	2	36606102	0.0196		0.2732	Myocardial infarction || id:finn-b-I9_MI	Myocardial infarction	Myocardial infarction || ||	TRUE	igd	2	36606102	0.0021	6.35697e-09	343836	ebi-a-GCST90018977	Serum uric acid levels || id:ebi-a-GCST90018977	TRUE	reported	igd	2	TRUE
rs2362515	A	G	A	G	-0.0121	0.0301	0.314821	0.3563	FALSE	FALSE	FALSE	finn-b-I9_MI	10	126336158	0.0163		0.0642407	Myocardial infarction || id:finn-b-I9_MI	Myocardial infarction	Myocardial infarction || ||	TRUE	igd	10	126336158	0.0019	2.30202e-10	343836	ebi-a-GCST90018977	Serum uric acid levels || id:ebi-a-GCST90018977	TRUE	reported	igd	2	TRUE
rs2414064	A	G	A	G	-0.0144	-0.01	0.21361	0.2804	FALSE	FALSE	FALSE	finn-b-I9_MI	15	50954278	0.0173		0.561699	Myocardial infarction || id:finn-b-I9_MI	Myocardial infarction	Myocardial infarction || ||	TRUE	igd	15	50954278	0.0025	7.09594e-09	343836	ebi-a-GCST90018977	Serum uric acid levels || id:ebi-a-GCST90018977	TRUE	reported	igd	2	TRUE
rs2436958	C	T	C	T	-0.0188	-0.0191	0.828966	0.9137	FALSE	FALSE	FALSE	finn-b-I9_MI	8	103641791	0.0278		0.4926	Myocardial infarction || id:finn-b-I9_MI	Myocardial infarction	Myocardial infarction || ||	TRUE	igd	8	103641791	0.0024	1.44311e-15	343836	ebi-a-GCST90018977	Serum uric acid levels || id:ebi-a-GCST90018977	TRUE	reported	igd	2	TRUE
rs2437817	A	C	A	C	-0.0146	-0.0115	0.309596	0.4489	FALSE	FALSE	FALSE	finn-b-I9_MI	9	107690057	0.0158		0.466	Myocardial infarction || id:finn-b-I9_MI	Myocardial infarction	Myocardial infarction || ||	TRUE	igd	9	107690057	0.0019	2.59597e-14	343836	ebi-a-GCST90018977	Serum uric acid levels || id:ebi-a-GCST90018977	TRUE	reported	igd	2	TRUE
rs2480714	T	G	T	G	0.0126	-0.0272	0.765931	0.6788	FALSE	FALSE	FALSE	finn-b-I9_MI	1	2144982	0.0167		0.1036	Myocardial infarction || id:finn-b-I9_MI	Myocardial infarction	Myocardial infarction || ||	TRUE	igd	1	2144982	0.0022	5.87205e-09	343836	ebi-a-GCST90018977	Serum uric acid levels || id:ebi-a-GCST90018977	TRUE	reported	igd	2	TRUE
rs2540034	T	C	T	C	0.0109	-0.0204	0.502628	0.5164	FALSE	FALSE	FALSE	finn-b-I9_MI	16	4022694	0.0157		0.1951	Myocardial infarction || id:finn-b-I9_MI	Myocardial infarction	Myocardial infarction || ||	TRUE	igd	16	4022694	0.0018	3.42098e-09	343836	ebi-a-GCST90018977	Serum uric acid levels || id:ebi-a-GCST90018977	TRUE	reported	igd	2	TRUE
rs255749	A	G	A	G	0.0159	-0.0238	0.73012	0.6518	FALSE	FALSE	FALSE	finn-b-I9_MI	5	53318596	0.0163		0.1445	Myocardial infarction || id:finn-b-I9_MI	Myocardial infarction	Myocardial infarction || ||	TRUE	igd	5	53318596	0.002	1.50383e-15	343836	ebi-a-GCST90018977	Serum uric acid levels || id:ebi-a-GCST90018977	TRUE	reported	igd	2	TRUE
rs2581824	A	C	A	C	0.03	-4e-04	0.446643	0.3896	FALSE	FALSE	FALSE	finn-b-I9_MI	3	53022408	0.016		0.9793	Myocardial infarction || id:finn-b-I9_MI	Myocardial infarction	Myocardial infarction || ||	TRUE	igd	3	53022408	0.0018	4.93856e-64	343836	ebi-a-GCST90018977	Serum uric acid levels || id:ebi-a-GCST90018977	TRUE	reported	igd	2	TRUE
rs2636590	A	G	A	G	0.011	-0.031	0.631534	0.6623	FALSE	FALSE	FALSE	finn-b-I9_MI	6	133935728	0.0164		0.0589196	Myocardial infarction || id:finn-b-I9_MI	Myocardial infarction	Myocardial infarction || ||	TRUE	igd	6	133935728	0.0018	2.28702e-09	343836	ebi-a-GCST90018977	Serum uric acid levels || id:ebi-a-GCST90018977	TRUE	reported	igd	2	TRUE
rs2668423	G	T	G	T	-0.0115	0.017	0.734607	0.6245	FALSE	FALSE	FALSE	finn-b-I9_MI	19	1370526	0.0161		0.2898	Myocardial infarction || id:finn-b-I9_MI	Myocardial infarction	Myocardial infarction || ||	TRUE	igd	19	1370526	0.002	1.085e-08	343836	ebi-a-GCST90018977	Serum uric acid levels || id:ebi-a-GCST90018977	TRUE	reported	igd	2	TRUE
rs2695580	A	G	A	G	0.0107	0.0176	0.370913	0.3413	FALSE	FALSE	FALSE	finn-b-I9_MI	7	156372440	0.0165		0.2854	Myocardial infarction || id:finn-b-I9_MI	Myocardial infarction	Myocardial infarction || ||	TRUE	igd	7	156372440	0.0019	1.32501e-08	343836	ebi-a-GCST90018977	Serum uric acid levels || id:ebi-a-GCST90018977	TRUE	reported	igd	2	TRUE
rs2714345	A	G	A	G	-0.0122	0.0041	0.228012	0.2603	FALSE	FALSE	FALSE	finn-b-I9_MI	6	7261871	0.0178		0.8179	Myocardial infarction || id:finn-b-I9_MI	Myocardial infarction	Myocardial infarction || ||	TRUE	igd	6	7261871	0.0021	1.388e-08	343836	ebi-a-GCST90018977	Serum uric acid levels || id:ebi-a-GCST90018977	TRUE	reported	igd	2	TRUE
rs272889	G	A	G	A	0.013	0.0123	0.544845	0.5077	FALSE	FALSE	FALSE	finn-b-I9_MI	5	131665378	0.0156		0.4312	Myocardial infarction || id:finn-b-I9_MI	Myocardial infarction	Myocardial infarction || ||	TRUE	igd	5	131665378	0.0018	1.85183e-12	343836	ebi-a-GCST90018977	Serum uric acid levels || id:ebi-a-GCST90018977	TRUE	reported	igd	2	TRUE
rs2749005	G	T	G	T	0.0116	-3e-04	0.708888	0.6227	FALSE	FALSE	FALSE	finn-b-I9_MI	6	52621433	0.016		0.9844	Myocardial infarction || id:finn-b-I9_MI	Myocardial infarction	Myocardial infarction || ||	TRUE	igd	6	52621433	0.002	4.66702e-09	343836	ebi-a-GCST90018977	Serum uric acid levels || id:ebi-a-GCST90018977	TRUE	reported	igd	2	TRUE
rs2762353	G	A	G	A	0.0668	4e-04	0.642554	0.6274	FALSE	FALSE	FALSE	finn-b-I9_MI	6	25794431	0.0161		0.9805	Myocardial infarction || id:finn-b-I9_MI	Myocardial infarction	Myocardial infarction || ||	TRUE	igd	6	25794431	0.0019	1e-200	343836	ebi-a-GCST90018977	Serum uric acid levels || id:ebi-a-GCST90018977	TRUE	reported	igd	2	TRUE
rs2788144	G	A	G	A	0.0395	-0.0103	0.03673	0.03562	FALSE	FALSE	FALSE	finn-b-I9_MI	1	212069929	0.0424		0.808	Myocardial infarction || id:finn-b-I9_MI	Myocardial infarction	Myocardial infarction || ||	TRUE	igd	1	212069929	0.0054	3.37987e-13	343836	ebi-a-GCST90018977	Serum uric acid levels || id:ebi-a-GCST90018977	TRUE	reported	igd	2	TRUE
rs2808500	G	A	G	A	-0.0104	-0.0075	0.433211	0.4988	FALSE	FALSE	FALSE	finn-b-I9_MI	1	200330479	0.0157		0.6331	Myocardial infarction || id:finn-b-I9_MI	Myocardial infarction	Myocardial infarction || ||	TRUE	igd	1	200330479	0.0018	5.89495e-09	343836	ebi-a-GCST90018977	Serum uric acid levels || id:ebi-a-GCST90018977	TRUE	reported	igd	2	TRUE
rs2823139	A	G	A	G	0.0152	0.0291	0.314419	0.382	FALSE	FALSE	FALSE	finn-b-I9_MI	21	16576783	0.0161		0.0697798	Myocardial infarction || id:finn-b-I9_MI	Myocardial infarction	Myocardial infarction || ||	TRUE	igd	21	16576783	0.0019	2.4149e-15	343836	ebi-a-GCST90018977	Serum uric acid levels || id:ebi-a-GCST90018977	TRUE	reported	igd	2	TRUE
rs2834317	A	G	A	G	0.0192	0.0147	0.127508	0.1205	FALSE	FALSE	FALSE	finn-b-I9_MI	21	35356706	0.0241		0.541101	Myocardial infarction || id:finn-b-I9_MI	Myocardial infarction	Myocardial infarction || ||	TRUE	igd	21	35356706	0.0027	4.9136e-13	343836	ebi-a-GCST90018977	Serum uric acid levels || id:ebi-a-GCST90018977	TRUE	reported	igd	2	TRUE
rs28419182	A	G	A	G	0.018	0.0437	0.694159	0.7352	FALSE	FALSE	FALSE	finn-b-I9_MI	5	176728400	0.0176		0.0132501	Myocardial infarction || id:finn-b-I9_MI	Myocardial infarction	Myocardial infarction || ||	TRUE	igd	5	176728400	0.002	2.8721e-19	343836	ebi-a-GCST90018977	Serum uric acid levels || id:ebi-a-GCST90018977	TRUE	reported	igd	2	TRUE
rs28517717	T	C	T	C	-0.0218	-0.0427	0.338371	0.2331	FALSE	FALSE	FALSE	finn-b-I9_MI	9	33179451	0.0184		0.0205802	Myocardial infarction || id:finn-b-I9_MI	Myocardial infarction	Myocardial infarction || ||	TRUE	igd	9	33179451	0.0019	9.77687e-30	343836	ebi-a-GCST90018977	Serum uric acid levels || id:ebi-a-GCST90018977	TRUE	reported	igd	2	TRUE
rs2926590	A	C	A	C	0.0193	-0.0383	0.182865	0.1181	FALSE	FALSE	FALSE	finn-b-I9_MI	8	76417878	0.0242		0.1128	Myocardial infarction || id:finn-b-I9_MI	Myocardial infarction	Myocardial infarction || ||	TRUE	igd	8	76417878	0.0023	5.1027e-17	343836	ebi-a-GCST90018977	Serum uric acid levels || id:ebi-a-GCST90018977	TRUE	reported	igd	2	TRUE
rs2941484	T	C	T	C	0.0318	0.014	0.443189	0.4836	FALSE	FALSE	FALSE	finn-b-I9_MI	8	76478768	0.0156		0.369	Myocardial infarction || id:finn-b-I9_MI	Myocardial infarction	Myocardial infarction || ||	TRUE	igd	8	76478768	0.0018	1.30287e-71	343836	ebi-a-GCST90018977	Serum uric acid levels || id:ebi-a-GCST90018977	TRUE	reported	igd	2	TRUE
rs2943645	T	C	T	C	0.0134	0.0617	0.719598	0.638	FALSE	FALSE	FALSE	finn-b-I9_MI	2	227099180	0.0161		0.000131099	Myocardial infarction || id:finn-b-I9_MI	Myocardial infarction	Myocardial infarction || ||	TRUE	igd	2	227099180	0.002	2.96483e-11	343836	ebi-a-GCST90018977	Serum uric acid levels || id:ebi-a-GCST90018977	TRUE	reported	igd	2	TRUE
rs2973444	C	T	C	T	-0.0245	0.0432	0.0636752	0.07113	FALSE	FALSE	FALSE	finn-b-I9_MI	5	90417593	0.0304		0.1549	Myocardial infarction || id:finn-b-I9_MI	Myocardial infarction	Myocardial infarction || ||	TRUE	igd	5	90417593	0.0036	1.073e-11	343836	ebi-a-GCST90018977	Serum uric acid levels || id:ebi-a-GCST90018977	TRUE	reported	igd	2	TRUE
rs3116068	T	C	T	C	0.0184	-0.0063	0.212027	0.2473	FALSE	FALSE	FALSE	finn-b-I9_MI	11	66104993	0.0182		0.7307	Myocardial infarction || id:finn-b-I9_MI	Myocardial infarction	Myocardial infarction || ||	TRUE	igd	11	66104993	0.0022	1.67494e-17	343836	ebi-a-GCST90018977	Serum uric acid levels || id:ebi-a-GCST90018977	TRUE	reported	igd	2	TRUE
rs3212198	T	C	T	C	-0.0172	0.0072	0.503289	0.5525	FALSE	FALSE	FALSE	finn-b-I9_MI	20	43044362	0.0157		0.646001	Myocardial infarction || id:finn-b-I9_MI	Myocardial infarction	Myocardial infarction || ||	TRUE	igd	20	43044362	0.0018	4.79844e-21	343836	ebi-a-GCST90018977	Serum uric acid levels || id:ebi-a-GCST90018977	TRUE	reported	igd	2	TRUE
rs33938520	T	C	T	C	-0.0135	0.0261	0.25276	0.2127	FALSE	FALSE	FALSE	finn-b-I9_MI	19	4984588	0.019		0.1701	Myocardial infarction || id:finn-b-I9_MI	Myocardial infarction	Myocardial infarction || ||	TRUE	igd	19	4984588	0.0023	9.78701e-09	343836	ebi-a-GCST90018977	Serum uric acid levels || id:ebi-a-GCST90018977	TRUE	reported	igd	2	TRUE
rs34381009	G	A	G	A	-0.0387	-0.0409	0.169001	0.1432	FALSE	FALSE	FALSE	finn-b-I9_MI	11	65587810	0.0222		0.06584	Myocardial infarction || id:finn-b-I9_MI	Myocardial infarction	Myocardial infarction || ||	TRUE	igd	11	65587810	0.0023	2.09701e-61	343836	ebi-a-GCST90018977	Serum uric acid levels || id:ebi-a-GCST90018977	TRUE	reported	igd	2	TRUE
rs34555420	T	G	T	G	0.0531	0.0389	0.10085	0.04706	FALSE	FALSE	FALSE	finn-b-I9_MI	6	26090270	0.0374		0.2984	Myocardial infarction || id:finn-b-I9_MI	Myocardial infarction	Myocardial infarction || ||	TRUE	igd	6	26090270	0.0034	1.40185e-55	343836	ebi-a-GCST90018977	Serum uric acid levels || id:ebi-a-GCST90018977	TRUE	reported	igd	2	TRUE
rs34811474	A	G	A	G	-0.014	-0.0351	0.23213	0.2304	FALSE	FALSE	FALSE	finn-b-I9_MI	4	25408838	0.0186		0.0593198	Myocardial infarction || id:finn-b-I9_MI	Myocardial infarction	Myocardial infarction || ||	TRUE	igd	4	25408838	0.0024	6.03601e-09	343836	ebi-a-GCST90018977	Serum uric acid levels || id:ebi-a-GCST90018977	TRUE	reported	igd	2	TRUE
rs34868798	C	T	C	T	-0.0141	0.0012	0.22033	0.2803	FALSE	FALSE	FALSE	finn-b-I9_MI	15	74469716	0.0174		0.9441	Myocardial infarction || id:finn-b-I9_MI	Myocardial infarction	Myocardial infarction || ||	TRUE	igd	15	74469716	0.0024	7.8701e-09	343836	ebi-a-GCST90018977	Serum uric acid levels || id:ebi-a-GCST90018977	TRUE	reported	igd	2	TRUE
rs35523212	G	A	G	A	-0.0448	0.0138	0.518307	0.592	FALSE	FALSE	FALSE	finn-b-I9_MI	4	10123377	0.0158		0.3829	Myocardial infarction || id:finn-b-I9_MI	Myocardial infarction	Myocardial infarction || ||	TRUE	igd	4	10123377	0.0018	7.63836e-130	343836	ebi-a-GCST90018977	Serum uric acid levels || id:ebi-a-GCST90018977	TRUE	reported	igd	2	TRUE
rs35994853	T	C	T	C	0.0151	0.0052	0.370769	0.5407	FALSE	FALSE	FALSE	finn-b-I9_MI	7	128738262	0.0156		0.7408	Myocardial infarction || id:finn-b-I9_MI	Myocardial infarction	Myocardial infarction || ||	TRUE	igd	7	128738262	0.0019	1.43913e-15	343836	ebi-a-GCST90018977	Serum uric acid levels || id:ebi-a-GCST90018977	TRUE	reported	igd	2	TRUE
rs3734537	A	C	A	C	0.0401	-0.0058	0.13326	0.07804	FALSE	FALSE	FALSE	finn-b-I9_MI	6	26422627	0.0311		0.8523	Myocardial infarction || id:finn-b-I9_MI	Myocardial infarction	Myocardial infarction || ||	TRUE	igd	6	26422627	0.003	5.28689e-41	343836	ebi-a-GCST90018977	Serum uric acid levels || id:ebi-a-GCST90018977	TRUE	reported	igd	2	TRUE
rs3824359	C	T	C	T	0.0142	-0.016	0.175528	0.08709	FALSE	FALSE	FALSE	finn-b-I9_MI	9	139105229	0.0278		0.5645	Myocardial infarction || id:finn-b-I9_MI	Myocardial infarction	Myocardial infarction || ||	TRUE	igd	9	139105229	0.0023	1.53402e-09	343836	ebi-a-GCST90018977	Serum uric acid levels || id:ebi-a-GCST90018977	TRUE	reported	igd	2	TRUE
rs3845534	A	G	A	G	0.0151	0.0089	0.581636	0.5575	FALSE	FALSE	FALSE	finn-b-I9_MI	1	163738950	0.0157		0.5727	Myocardial infarction || id:finn-b-I9_MI	Myocardial infarction	Myocardial infarction || ||	TRUE	igd	1	163738950	0.0018	3.56862e-16	343836	ebi-a-GCST90018977	Serum uric acid levels || id:ebi-a-GCST90018977	TRUE	reported	igd	2	TRUE
rs429358	C	T	C	T	-0.0182	0.0607	0.141145	0.1827	FALSE	FALSE	FALSE	finn-b-I9_MI	19	45411941	0.0206		0.00316701	Myocardial infarction || id:finn-b-I9_MI	Myocardial infarction	Myocardial infarction || ||	TRUE	igd	19	45411941	0.0025	6.05062e-13	343836	ebi-a-GCST90018977	Serum uric acid levels || id:ebi-a-GCST90018977	TRUE	reported	igd	2	TRUE
rs4468717	T	C	T	C	-0.0214	-0.0059	0.077674	0.1388	FALSE	FALSE	FALSE	finn-b-I9_MI	18	3457606	0.0229		0.7967	Myocardial infarction || id:finn-b-I9_MI	Myocardial infarction	Myocardial infarction || ||	TRUE	igd	18	3457606	0.0038	1.74e-08	343836	ebi-a-GCST90018977	Serum uric acid levels || id:ebi-a-GCST90018977	TRUE	reported	igd	2	TRUE
rs4476815	C	G	C	G	0.0366	0.0849	0.0261919	0.01586	FALSE	TRUE	FALSE	finn-b-I9_MI	6	26260070	0.0627		0.1754	Myocardial infarction || id:finn-b-I9_MI	Myocardial infarction	Myocardial infarction || ||	TRUE	igd	6	26260070	0.0058	2.28502e-10	343836	ebi-a-GCST90018977	Serum uric acid levels || id:ebi-a-GCST90018977	TRUE	reported	igd	2	TRUE
rs45487598	A	G	A	G	0.0184	-0.0194	0.11689	0.08632	FALSE	FALSE	FALSE	finn-b-I9_MI	10	16958653	0.0278		0.4852	Myocardial infarction || id:finn-b-I9_MI	Myocardial infarction	Myocardial infarction || ||	TRUE	igd	10	16958653	0.0032	7.703e-09	343836	ebi-a-GCST90018977	Serum uric acid levels || id:ebi-a-GCST90018977	TRUE	reported	igd	2	TRUE
rs45499402	C	G	C	G	0.1462	0.0999	0.163764	0.07471	FALSE	TRUE	FALSE	finn-b-I9_MI	4	89043634	0.0298		0.000802306	Myocardial infarction || id:finn-b-I9_MI	Myocardial infarction	Myocardial infarction || ||	TRUE	igd	4	89043634	0.0024	1e-200	343836	ebi-a-GCST90018977	Serum uric acid levels || id:ebi-a-GCST90018977	TRUE	reported	igd	2	TRUE
rs455213	C	T	C	T	0.0165	-0.0284	0.402199	0.3919	FALSE	FALSE	FALSE	finn-b-I9_MI	5	34660235	0.0159		0.0749704	Myocardial infarction || id:finn-b-I9_MI	Myocardial infarction	Myocardial infarction || ||	TRUE	igd	5	34660235	0.0018	1.43714e-19	343836	ebi-a-GCST90018977	Serum uric acid levels || id:ebi-a-GCST90018977	TRUE	reported	igd	2	TRUE
rs4575545	A	G	A	G	-0.0267	0.0043	0.298394	0.3043	FALSE	FALSE	FALSE	finn-b-I9_MI	16	79755446	0.017		0.7985	Myocardial infarction || id:finn-b-I9_MI	Myocardial infarction	Myocardial infarction || ||	TRUE	igd	16	79755446	0.0019	2.2269e-43	343836	ebi-a-GCST90018977	Serum uric acid levels || id:ebi-a-GCST90018977	TRUE	reported	igd	2	TRUE
rs4777466	T	C	T	C	-0.0149	0.0025	0.355818	0.2701	FALSE	FALSE	FALSE	finn-b-I9_MI	15	72136872	0.0176		0.8866	Myocardial infarction || id:finn-b-I9_MI	Myocardial infarction	Myocardial infarction || ||	TRUE	igd	15	72136872	0.0019	1.83908e-14	343836	ebi-a-GCST90018977	Serum uric acid levels || id:ebi-a-GCST90018977	TRUE	reported	igd	2	TRUE
rs4783505	T	G	T	G	0.0139	0.0168	0.461732	0.5759	FALSE	FALSE	FALSE	finn-b-I9_MI	16	20819538	0.0158		0.2862	Myocardial infarction || id:finn-b-I9_MI	Myocardial infarction	Myocardial infarction || ||	TRUE	igd	16	20819538	0.0019	6.18016e-13	343836	ebi-a-GCST90018977	Serum uric acid levels || id:ebi-a-GCST90018977	TRUE	reported	igd	2	TRUE
rs4789278	A	G	A	G	-0.0179	-0.0112	0.264277	0.1237	FALSE	FALSE	FALSE	finn-b-I9_MI	17	74308433	0.0237		0.6369	Myocardial infarction || id:finn-b-I9_MI	Myocardial infarction	Myocardial infarction || ||	TRUE	igd	17	74308433	0.0022	1.3471e-15	343836	ebi-a-GCST90018977	Serum uric acid levels || id:ebi-a-GCST90018977	TRUE	reported	igd	2	TRUE
rs4886755	G	A	G	A	0.0285	0.0042	0.506423	0.4251	FALSE	FALSE	FALSE	finn-b-I9_MI	15	76298132	0.0157		0.791199	Myocardial infarction || id:finn-b-I9_MI	Myocardial infarction	Myocardial infarction || ||	TRUE	igd	15	76298132	0.0018	2.83727e-57	343836	ebi-a-GCST90018977	Serum uric acid levels || id:ebi-a-GCST90018977	TRUE	reported	igd	2	TRUE
rs4897160	A	G	A	G	0.0145	-0.0014	0.477568	0.5051	FALSE	FALSE	FALSE	finn-b-I9_MI	6	126223944	0.0156		0.9292	Myocardial infarction || id:finn-b-I9_MI	Myocardial infarction	Myocardial infarction || ||	TRUE	igd	6	126223944	0.0018	1.7869e-16	343836	ebi-a-GCST90018977	Serum uric acid levels || id:ebi-a-GCST90018977	TRUE	reported	igd	2	TRUE
rs4966019	T	C	T	C	-0.0323	-0.0142	0.599258	0.649	FALSE	FALSE	FALSE	finn-b-I9_MI	15	99274326	0.0163		0.3847	Myocardial infarction || id:finn-b-I9_MI	Myocardial infarction	Myocardial infarction || ||	TRUE	igd	15	99274326	0.0018	1.09698e-70	343836	ebi-a-GCST90018977	Serum uric acid levels || id:ebi-a-GCST90018977	TRUE	reported	igd	2	TRUE
rs496708	A	C	A	C	-0.0133	-0.0202	0.447339	0.3759	FALSE	FALSE	FALSE	finn-b-I9_MI	1	234851184	0.0161		0.2091	Myocardial infarction || id:finn-b-I9_MI	Myocardial infarction	Myocardial infarction || ||	TRUE	igd	1	234851184	0.0018	7.26273e-13	343836	ebi-a-GCST90018977	Serum uric acid levels || id:ebi-a-GCST90018977	TRUE	reported	igd	2	TRUE
rs505870	A	C	A	C	-0.013	-0.0374	0.47511	0.4971	FALSE	FALSE	FALSE	finn-b-I9_MI	6	160771363	0.0156		0.0163399	Myocardial infarction || id:finn-b-I9_MI	Myocardial infarction	Myocardial infarction || ||	TRUE	igd	6	160771363	0.002	1.78299e-10	343836	ebi-a-GCST90018977	Serum uric acid levels || id:ebi-a-GCST90018977	TRUE	reported	igd	2	TRUE
rs56376587	C	A	C	A	0.0113	-0.0096	0.443746	0.4305	FALSE	FALSE	FALSE	finn-b-I9_MI	18	77160235	0.0159		0.5463	Myocardial infarction || id:finn-b-I9_MI	Myocardial infarction	Myocardial infarction || ||	TRUE	igd	18	77160235	0.0018	6.40605e-10	343836	ebi-a-GCST90018977	Serum uric acid levels || id:ebi-a-GCST90018977	TRUE	reported	igd	2	TRUE
rs56379622	A	G	A	G	-0.0374	0.0061	0.0447	0.01831	FALSE	FALSE	FALSE	finn-b-I9_MI	9	130756222	0.0588		0.9178	Myocardial infarction || id:finn-b-I9_MI	Myocardial infarction	Myocardial infarction || ||	TRUE	igd	9	130756222	0.0049	2.89801e-14	343836	ebi-a-GCST90018977	Serum uric acid levels || id:ebi-a-GCST90018977	TRUE	reported	igd	2	TRUE
rs57577420	G	A	G	A	0.0187	-0.0429	0.110959	0.0821	FALSE	FALSE	FALSE	finn-b-I9_MI	17	26977343	0.0282		0.1284	Myocardial infarction || id:finn-b-I9_MI	Myocardial infarction	Myocardial infarction || ||	TRUE	igd	17	26977343	0.0028	4.62168e-11	343836	ebi-a-GCST90018977	Serum uric acid levels || id:ebi-a-GCST90018977	TRUE	reported	igd	2	TRUE
rs589852	T	C	T	C	-0.0288	0.0094	0.596218	0.5503	FALSE	FALSE	FALSE	finn-b-I9_MI	11	64257440	0.0157		0.550201	Myocardial infarction || id:finn-b-I9_MI	Myocardial infarction	Myocardial infarction || ||	TRUE	igd	11	64257440	0.0018	3.83707e-58	343836	ebi-a-GCST90018977	Serum uric acid levels || id:ebi-a-GCST90018977	TRUE	reported	igd	2	TRUE
rs5951348	A	C	A	C	0.0118	0.0021	0.393003	0.6726	FALSE	FALSE	FALSE	finn-b-I9_MI	X	100784211	0.0129		0.87	Myocardial infarction || id:finn-b-I9_MI	Myocardial infarction	Myocardial infarction || ||	TRUE	igd	X	100784211	0.0016	4.62062e-14	343836	ebi-a-GCST90018977	Serum uric acid levels || id:ebi-a-GCST90018977	TRUE	reported	igd	2	TRUE
rs60767324	C	T	C	T	-0.0189	-0.0011	0.0763012	0.197	FALSE	FALSE	FALSE	finn-b-I9_MI	7	50732659	0.0196		0.9563	Myocardial infarction || id:finn-b-I9_MI	Myocardial infarction	Myocardial infarction || ||	TRUE	igd	7	50732659	0.0033	1.2e-08	343836	ebi-a-GCST90018977	Serum uric acid levels || id:ebi-a-GCST90018977	TRUE	reported	igd	2	TRUE
rs6129786	A	C	A	C	-0.013	0.0254	0.358439	0.2484	FALSE	FALSE	FALSE	finn-b-I9_MI	20	39887648	0.0179		0.1572	Myocardial infarction || id:finn-b-I9_MI	Myocardial infarction	Myocardial infarction || ||	TRUE	igd	20	39887648	0.0021	3.39797e-10	343836	ebi-a-GCST90018977	Serum uric acid levels || id:ebi-a-GCST90018977	TRUE	reported	igd	2	TRUE
rs61903695	G	A	G	A	0.012	0.0337	0.216906	0.2463	FALSE	FALSE	FALSE	finn-b-I9_MI	11	89922417	0.0182		0.0634293	Myocardial infarction || id:finn-b-I9_MI	Myocardial infarction	Myocardial infarction || ||	TRUE	igd	11	89922417	0.0021	2.13201e-08	343836	ebi-a-GCST90018977	Serum uric acid levels || id:ebi-a-GCST90018977	TRUE	reported	igd	2	TRUE
rs61941404	T	C	T	C	-0.028	-0.0508	0.071351	0.07508	FALSE	FALSE	FALSE	finn-b-I9_MI	12	113588466	0.0298		0.0883894	Myocardial infarction || id:finn-b-I9_MI	Myocardial infarction	Myocardial infarction || ||	TRUE	igd	12	113588466	0.0037	2.41102e-14	343836	ebi-a-GCST90018977	Serum uric acid levels || id:ebi-a-GCST90018977	TRUE	reported	igd	2	TRUE
rs62106258	C	T	C	T	-0.0342	0.0158	0.048343	0.02046	FALSE	FALSE	FALSE	finn-b-I9_MI	2	417167	0.0558		0.7769	Myocardial infarction || id:finn-b-I9_MI	Myocardial infarction	Myocardial infarction || ||	TRUE	igd	2	417167	0.0047	5.10505e-13	343836	ebi-a-GCST90018977	Serum uric acid levels || id:ebi-a-GCST90018977	TRUE	reported	igd	2	TRUE
rs62262727	A	G	A	G	0.0358	-0.0413	0.069758	0.0645	FALSE	FALSE	FALSE	finn-b-I9_MI	3	49803395	0.032		0.1976	Myocardial infarction || id:finn-b-I9_MI	Myocardial infarction	Myocardial infarction || ||	TRUE	igd	3	49803395	0.004	3.52696e-19	343836	ebi-a-GCST90018977	Serum uric acid levels || id:ebi-a-GCST90018977	TRUE	reported	igd	2	TRUE
rs62294340	A	G	A	G	-0.017	-0.0072	0.374617	0.2804	FALSE	FALSE	FALSE	finn-b-I9_MI	3	169155476	0.0174		0.6801	Myocardial infarction || id:finn-b-I9_MI	Myocardial infarction	Myocardial infarction || ||	TRUE	igd	3	169155476	0.0018	9.99309e-21	343836	ebi-a-GCST90018977	Serum uric acid levels || id:ebi-a-GCST90018977	TRUE	reported	igd	2	TRUE
rs62580766	T	C	T	C	-0.0144	-0.0039	0.18197	0.1052	FALSE	FALSE	FALSE	finn-b-I9_MI	9	113034490	0.0255		0.8784	Myocardial infarction || id:finn-b-I9_MI	Myocardial infarction	Myocardial infarction || ||	TRUE	igd	9	113034490	0.0026	4.74898e-08	343836	ebi-a-GCST90018977	Serum uric acid levels || id:ebi-a-GCST90018977	TRUE	reported	igd	2	TRUE
rs6429747	T	C	T	C	-0.0215	-0.0012	0.31423	0.3495	FALSE	FALSE	FALSE	finn-b-I9_MI	1	15823889	0.0163		0.9394	Myocardial infarction || id:finn-b-I9_MI	Myocardial infarction	Myocardial infarction || ||	TRUE	igd	1	15823889	0.0022	9.59622e-23	343836	ebi-a-GCST90018977	Serum uric acid levels || id:ebi-a-GCST90018977	TRUE	reported	igd	2	TRUE
rs6464165	C	T	C	T	0.0267	0.0089	0.28282	0.2293	FALSE	FALSE	FALSE	finn-b-I9_MI	7	151413124	0.0186		0.6329	Myocardial infarction || id:finn-b-I9_MI	Myocardial infarction	Myocardial infarction || ||	TRUE	igd	7	151413124	0.0023	3.78791e-32	343836	ebi-a-GCST90018977	Serum uric acid levels || id:ebi-a-GCST90018977	TRUE	reported	igd	2	TRUE
rs6492910	A	G	A	G	-0.0133	-0.0111	0.641321	0.6795	FALSE	FALSE	FALSE	finn-b-I9_MI	15	39961360	0.0166		0.5062	Myocardial infarction || id:finn-b-I9_MI	Myocardial infarction	Myocardial infarction || ||	TRUE	igd	15	39961360	0.002	2.02209e-11	343836	ebi-a-GCST90018977	Serum uric acid levels || id:ebi-a-GCST90018977	TRUE	reported	igd	2	TRUE
rs6674490	A	C	A	C	-0.0123	0.015	0.393648	0.4113	FALSE	FALSE	FALSE	finn-b-I9_MI	1	185136458	0.0158		0.3426	Myocardial infarction || id:finn-b-I9_MI	Myocardial infarction	Myocardial infarction || ||	TRUE	igd	1	185136458	0.0018	9.67609e-12	343836	ebi-a-GCST90018977	Serum uric acid levels || id:ebi-a-GCST90018977	TRUE	reported	igd	2	TRUE
rs6715785	A	G	A	G	-0.0116	-0.05	0.415762	0.3272	FALSE	FALSE	FALSE	finn-b-I9_MI	2	136910273	0.0167		0.00276001	Myocardial infarction || id:finn-b-I9_MI	Myocardial infarction	Myocardial infarction || ||	TRUE	igd	2	136910273	0.0021	3.97997e-08	343836	ebi-a-GCST90018977	Serum uric acid levels || id:ebi-a-GCST90018977	TRUE	reported	igd	2	TRUE
rs676015	C	T	C	T	-0.015	0.0182	0.664388	0.6707	FALSE	FALSE	FALSE	finn-b-I9_MI	6	2064648	0.0167		0.276	Myocardial infarction || id:finn-b-I9_MI	Myocardial infarction	Myocardial infarction || ||	TRUE	igd	6	2064648	0.0019	1.87802e-15	343836	ebi-a-GCST90018977	Serum uric acid levels || id:ebi-a-GCST90018977	TRUE	reported	igd	2	TRUE
rs680071	C	T	C	T	0.0158	-0.027	0.869594	0.9494	FALSE	FALSE	FALSE	finn-b-I9_MI	11	103088414	0.0359		0.4529	Myocardial infarction || id:finn-b-I9_MI	Myocardial infarction	Myocardial infarction || ||	TRUE	igd	11	103088414	0.0026	1.49599e-09	343836	ebi-a-GCST90018977	Serum uric acid levels || id:ebi-a-GCST90018977	TRUE	reported	igd	2	TRUE
rs6804946	C	T	C	T	-0.0216	-0.0119	0.20022	0.1952	FALSE	FALSE	FALSE	finn-b-I9_MI	3	126012852	0.0197		0.546	Myocardial infarction || id:finn-b-I9_MI	Myocardial infarction	Myocardial infarction || ||	TRUE	igd	3	126012852	0.0025	1.77296e-17	343836	ebi-a-GCST90018977	Serum uric acid levels || id:ebi-a-GCST90018977	TRUE	reported	igd	2	TRUE
rs6825697	C	G	C	G	0.0365	-0.0314	0.917691	0.90917	FALSE	TRUE	FALSE	finn-b-I9_MI	4	9488798	0.0272		0.2492	Myocardial infarction || id:finn-b-I9_MI	Myocardial infarction	Myocardial infarction || ||	TRUE	igd	4	9488798	0.0038	1.11712e-21	343836	ebi-a-GCST90018977	Serum uric acid levels || id:ebi-a-GCST90018977	TRUE	reported	igd	2	TRUE
rs6860575	T	C	T	C	-0.0114	0.0172	0.472925	0.5422	FALSE	FALSE	FALSE	finn-b-I9_MI	5	68642499	0.0157		0.2718	Myocardial infarction || id:finn-b-I9_MI	Myocardial infarction	Myocardial infarction || ||	TRUE	igd	5	68642499	0.0018	1.88499e-10	343836	ebi-a-GCST90018977	Serum uric acid levels || id:ebi-a-GCST90018977	TRUE	reported	igd	2	TRUE
rs686364	G	A	G	A	0.0167	-0.021	0.286199	0.2115	FALSE	FALSE	FALSE	finn-b-I9_MI	21	31587793	0.0191		0.272	Myocardial infarction || id:finn-b-I9_MI	Myocardial infarction	Myocardial infarction || ||	TRUE	igd	21	31587793	0.002	3.09671e-17	343836	ebi-a-GCST90018977	Serum uric acid levels || id:ebi-a-GCST90018977	TRUE	reported	igd	2	TRUE
rs6939175	A	G	A	G	-0.012	-0.0045	0.287096	0.2425	FALSE	FALSE	FALSE	finn-b-I9_MI	6	116305183	0.0182		0.8055	Myocardial infarction || id:finn-b-I9_MI	Myocardial infarction	Myocardial infarction || ||	TRUE	igd	6	116305183	0.002	3.596e-09	343836	ebi-a-GCST90018977	Serum uric acid levels || id:ebi-a-GCST90018977	TRUE	reported	igd	2	TRUE
rs703978	G	C	G	C	0.0117	-0.0019	0.615663	0.6567	FALSE	TRUE	FALSE	finn-b-I9_MI	10	80944147	0.0164		0.9067	Myocardial infarction || id:finn-b-I9_MI	Myocardial infarction	Myocardial infarction || ||	TRUE	igd	10	80944147	0.0018	1.10701e-10	343836	ebi-a-GCST90018977	Serum uric acid levels || id:ebi-a-GCST90018977	TRUE	reported	igd	2	TRUE
rs7188156	G	T	G	T	0.0276	-0.0215	0.168983	0.1706	FALSE	FALSE	FALSE	finn-b-I9_MI	16	79938114	0.0207		0.3	Myocardial infarction || id:finn-b-I9_MI	Myocardial infarction	Myocardial infarction || ||	TRUE	igd	16	79938114	0.0024	2.51884e-31	343836	ebi-a-GCST90018977	Serum uric acid levels || id:ebi-a-GCST90018977	TRUE	reported	igd	2	TRUE
rs7200986	A	G	A	G	-0.0135	-0.0066	0.38712	0.4937	FALSE	FALSE	FALSE	finn-b-I9_MI	16	68099946	0.0156		0.672699	Myocardial infarction || id:finn-b-I9_MI	Myocardial infarction	Myocardial infarction || ||	TRUE	igd	16	68099946	0.0018	3.00193e-13	343836	ebi-a-GCST90018977	Serum uric acid levels || id:ebi-a-GCST90018977	TRUE	reported	igd	2	TRUE
rs7224610	A	C	A	C	-0.0265	0.0327	0.662467	0.5767	FALSE	FALSE	FALSE	finn-b-I9_MI	17	53364788	0.0158		0.0388803	Myocardial infarction || id:finn-b-I9_MI	Myocardial infarction	Myocardial infarction || ||	TRUE	igd	17	53364788	0.0019	6.51028e-44	343836	ebi-a-GCST90018977	Serum uric acid levels || id:ebi-a-GCST90018977	TRUE	reported	igd	2	TRUE
rs7230932	A	G	A	G	-0.0101	-0.0018	0.359474	0.4642	FALSE	FALSE	FALSE	finn-b-I9_MI	18	58179582	0.0157		0.9077	Myocardial infarction || id:finn-b-I9_MI	Myocardial infarction	Myocardial infarction || ||	TRUE	igd	18	58179582	0.0018	4.09402e-08	343836	ebi-a-GCST90018977	Serum uric acid levels || id:ebi-a-GCST90018977	TRUE	reported	igd	2	TRUE
rs7247977	C	T	C	T	0.0176	-0.0048	0.469395	0.3234	FALSE	FALSE	FALSE	finn-b-I9_MI	19	33358355	0.0166		0.7712	Myocardial infarction || id:finn-b-I9_MI	Myocardial infarction	Myocardial infarction || ||	TRUE	igd	19	33358355	0.0018	2.46604e-22	343836	ebi-a-GCST90018977	Serum uric acid levels || id:ebi-a-GCST90018977	TRUE	reported	igd	2	TRUE
rs72681698	C	T	C	T	-0.0717	-0.2009	0.011039	0.001325	FALSE	FALSE	FALSE	finn-b-I9_MI	14	51207741	0.2401		0.4028	Myocardial infarction || id:finn-b-I9_MI	Myocardial infarction	Myocardial infarction || ||	TRUE	igd	14	51207741	0.0097	1.63493e-13	343836	ebi-a-GCST90018977	Serum uric acid levels || id:ebi-a-GCST90018977	TRUE	reported	igd	2	TRUE
rs72818964	A	G	A	G	0.0155	-0.0333	0.17609	0.1672	FALSE	FALSE	FALSE	finn-b-I9_MI	2	101578022	0.021		0.113	Myocardial infarction || id:finn-b-I9_MI	Myocardial infarction	Myocardial infarction || ||	TRUE	igd	2	101578022	0.0027	5.58895e-09	343836	ebi-a-GCST90018977	Serum uric acid levels || id:ebi-a-GCST90018977	TRUE	reported	igd	2	TRUE
rs72951456	T	C	T	C	0.0264	0.0324	0.048935	0.05911	FALSE	FALSE	FALSE	finn-b-I9_MI	6	53832348	0.0331		0.329	Myocardial infarction || id:finn-b-I9_MI	Myocardial infarction	Myocardial infarction || ||	TRUE	igd	6	53832348	0.0048	3.16701e-08	343836	ebi-a-GCST90018977	Serum uric acid levels || id:ebi-a-GCST90018977	TRUE	reported	igd	2	TRUE
rs7302925	G	A	G	A	-0.0184	0.0483	0.827202	0.8109	FALSE	FALSE	FALSE	finn-b-I9_MI	12	56861458	0.0199		0.01493	Myocardial infarction || id:finn-b-I9_MI	Myocardial infarction	Myocardial infarction || ||	TRUE	igd	12	56861458	0.0023	2.30409e-15	343836	ebi-a-GCST90018977	Serum uric acid levels || id:ebi-a-GCST90018977	TRUE	reported	igd	2	TRUE
rs73169739	C	T	C	T	0.0242	-0.0192	0.0622486	0.03831	FALSE	FALSE	FALSE	finn-b-I9_MI	3	170750018	0.0409		0.6386	Myocardial infarction || id:finn-b-I9_MI	Myocardial infarction	Myocardial infarction || ||	TRUE	igd	3	170750018	0.0036	2.90202e-11	343836	ebi-a-GCST90018977	Serum uric acid levels || id:ebi-a-GCST90018977	TRUE	reported	igd	2	TRUE
rs7331398	C	T	C	T	-0.0148	9e-04	0.503392	0.4011	FALSE	FALSE	FALSE	finn-b-I9_MI	13	72340262	0.016		0.9526	Myocardial infarction || id:finn-b-I9_MI	Myocardial infarction	Myocardial infarction || ||	TRUE	igd	13	72340262	0.0019	1.36994e-14	343836	ebi-a-GCST90018977	Serum uric acid levels || id:ebi-a-GCST90018977	TRUE	reported	igd	2	TRUE
rs73349296	T	G	T	G	-0.0146	0.0088	0.30367	0.2824	FALSE	FALSE	FALSE	finn-b-I9_MI	14	96906740	0.0174		0.6132	Myocardial infarction || id:finn-b-I9_MI	Myocardial infarction	Myocardial infarction || ||	TRUE	igd	14	96906740	0.0022	4.48642e-11	343836	ebi-a-GCST90018977	Serum uric acid levels || id:ebi-a-GCST90018977	TRUE	reported	igd	2	TRUE
rs738409	G	C	G	C	-0.0199	-0.0303	0.281751	0.2273	FALSE	TRUE	FALSE	finn-b-I9_MI	22	44324727	0.0186		0.1027	Myocardial infarction || id:finn-b-I9_MI	Myocardial infarction	Myocardial infarction || ||	TRUE	igd	22	44324727	0.002	7.16803e-23	343836	ebi-a-GCST90018977	Serum uric acid levels || id:ebi-a-GCST90018977	TRUE	reported	igd	2	TRUE
rs7402939	C	T	C	T	0.012	-0.0086	0.587977	0.6186	FALSE	FALSE	FALSE	finn-b-I9_MI	15	99183876	0.0161		0.5928	Myocardial infarction || id:finn-b-I9_MI	Myocardial infarction	Myocardial infarction || ||	TRUE	igd	15	99183876	0.0018	3.5229e-11	343836	ebi-a-GCST90018977	Serum uric acid levels || id:ebi-a-GCST90018977	TRUE	reported	igd	2	TRUE
rs74397112	T	C	T	C	0.0227	0.0817	0.103764	0.1264	FALSE	FALSE	FALSE	finn-b-I9_MI	12	133094111	0.0235		0.000500196	Myocardial infarction || id:finn-b-I9_MI	Myocardial infarction	Myocardial infarction || ||	TRUE	igd	12	133094111	0.0029	5.19159e-15	343836	ebi-a-GCST90018977	Serum uric acid levels || id:ebi-a-GCST90018977	TRUE	reported	igd	2	TRUE
rs74606487	G	A	G	A	-0.0148	0.0139	0.134383	0.2236	FALSE	FALSE	FALSE	finn-b-I9_MI	16	89795305	0.0189		0.463	Myocardial infarction || id:finn-b-I9_MI	Myocardial infarction	Myocardial infarction || ||	TRUE	igd	16	89795305	0.0027	3.94903e-08	343836	ebi-a-GCST90018977	Serum uric acid levels || id:ebi-a-GCST90018977	TRUE	reported	igd	2	TRUE
rs753009	T	C	T	C	0.0142	-0.0036	0.239402	0.1919	FALSE	FALSE	FALSE	finn-b-I9_MI	20	25268661	0.0197		0.8544	Myocardial infarction || id:finn-b-I9_MI	Myocardial infarction	Myocardial infarction || ||	TRUE	igd	20	25268661	0.0021	3.63162e-11	343836	ebi-a-GCST90018977	Serum uric acid levels || id:ebi-a-GCST90018977	TRUE	reported	igd	2	TRUE
rs754600	A	G	A	G	0.0152	-0.0018	0.295842	0.1924	FALSE	FALSE	FALSE	finn-b-I9_MI	9	95432029	0.0197		0.9277	Myocardial infarction || id:finn-b-I9_MI	Myocardial infarction	Myocardial infarction || ||	TRUE	igd	9	95432029	0.0021	1.31009e-12	343836	ebi-a-GCST90018977	Serum uric acid levels || id:ebi-a-GCST90018977	TRUE	reported	igd	2	TRUE
rs75523587	A	T	A	T	0.0174	-0.0204	0.206794	0.1401	FALSE	TRUE	FALSE	finn-b-I9_MI	10	134413583	0.0225		0.3656	Myocardial infarction || id:finn-b-I9_MI	Myocardial infarction	Myocardial infarction || ||	TRUE	igd	10	134413583	0.0022	1.94402e-15	343836	ebi-a-GCST90018977	Serum uric acid levels || id:ebi-a-GCST90018977	TRUE	reported	igd	2	TRUE
rs7586329	C	T	C	T	0.0641	-0.1027	0.992254	0.998	FALSE	FALSE	FALSE	finn-b-I9_MI	2	158759642	0.1862		0.5813	Myocardial infarction || id:finn-b-I9_MI	Myocardial infarction	Myocardial infarction || ||	TRUE	igd	2	158759642	0.0116	3.24803e-08	343836	ebi-a-GCST90018977	Serum uric acid levels || id:ebi-a-GCST90018977	TRUE	reported	igd	2	TRUE
rs7642977	T	C	T	C	0.0106	0.0188	0.416168	0.3079	FALSE	FALSE	FALSE	finn-b-I9_MI	3	193810750	0.0169		0.2655	Myocardial infarction || id:finn-b-I9_MI	Myocardial infarction	Myocardial infarction || ||	TRUE	igd	3	193810750	0.0019	3.94003e-08	343836	ebi-a-GCST90018977	Serum uric acid levels || id:ebi-a-GCST90018977	TRUE	reported	igd	2	TRUE
rs7651369	G	A	G	A	-0.011	-0.0031	0.477149	0.3464	FALSE	FALSE	FALSE	finn-b-I9_MI	3	132222601	0.0164		0.8499	Myocardial infarction || id:finn-b-I9_MI	Myocardial infarction	Myocardial infarction || ||	TRUE	igd	3	132222601	0.0019	1.31e-08	343836	ebi-a-GCST90018977	Serum uric acid levels || id:ebi-a-GCST90018977	TRUE	reported	igd	2	TRUE
rs7677783	T	C	T	C	-0.0114	0.0165	0.610034	0.5703	FALSE	FALSE	FALSE	finn-b-I9_MI	4	79548714	0.0157		0.2921	Myocardial infarction || id:finn-b-I9_MI	Myocardial infarction	Myocardial infarction || ||	TRUE	igd	4	79548714	0.0018	3.34103e-10	343836	ebi-a-GCST90018977	Serum uric acid levels || id:ebi-a-GCST90018977	TRUE	reported	igd	2	TRUE
rs76895963	G	T	G	T	-0.0557	-0.0092	0.021069	0.0312	FALSE	FALSE	FALSE	finn-b-I9_MI	12	4384844	0.0469		0.8439	Myocardial infarction || id:finn-b-I9_MI	Myocardial infarction	Myocardial infarction || ||	TRUE	igd	12	4384844	0.0078	9.74541e-13	343836	ebi-a-GCST90018977	Serum uric acid levels || id:ebi-a-GCST90018977	TRUE	reported	igd	2	TRUE
rs7696556	C	A	C	A	-0.0168	-0.0215	0.274427	0.2309	FALSE	FALSE	FALSE	finn-b-I9_MI	4	146719953	0.0185		0.244	Myocardial infarction || id:finn-b-I9_MI	Myocardial infarction	Myocardial infarction || ||	TRUE	igd	4	146719953	0.0023	2.47913e-13	343836	ebi-a-GCST90018977	Serum uric acid levels || id:ebi-a-GCST90018977	TRUE	reported	igd	2	TRUE
rs77008184	G	A	G	A	0.0188	-0.0269	0.100256	0.1603	FALSE	FALSE	FALSE	finn-b-I9_MI	13	96109869	0.0213		0.2063	Myocardial infarction || id:finn-b-I9_MI	Myocardial infarction	Myocardial infarction || ||	TRUE	igd	13	96109869	0.0029	1.695e-10	343836	ebi-a-GCST90018977	Serum uric acid levels || id:ebi-a-GCST90018977	TRUE	reported	igd	2	TRUE
rs7766720	C	T	C	T	0.021	0.102	0.106151	0.05595	FALSE	FALSE	FALSE	finn-b-I9_MI	6	107172979	0.0339		0.00261198	Myocardial infarction || id:finn-b-I9_MI	Myocardial infarction	Myocardial infarction || ||	TRUE	igd	6	107172979	0.0029	6.35185e-13	343836	ebi-a-GCST90018977	Serum uric acid levels || id:ebi-a-GCST90018977	TRUE	reported	igd	2	TRUE
rs7773175	G	C	G	C	-0.0216	-0.0099	0.271964	0.1742	FALSE	TRUE	FALSE	finn-b-I9_MI	6	31240959	0.0205		0.629901	Myocardial infarction || id:finn-b-I9_MI	Myocardial infarction	Myocardial infarction || ||	TRUE	igd	6	31240959	0.002	6.51628e-28	343836	ebi-a-GCST90018977	Serum uric acid levels || id:ebi-a-GCST90018977	TRUE	reported	igd	2	TRUE
rs77924615	A	G	A	G	-0.0151	-0.0189	0.202983	0.2226	FALSE	FALSE	FALSE	finn-b-I9_MI	16	20392332	0.0189		0.3171	Myocardial infarction || id:finn-b-I9_MI	Myocardial infarction	Myocardial infarction || ||	TRUE	igd	16	20392332	0.0022	9.04899e-12	343836	ebi-a-GCST90018977	Serum uric acid levels || id:ebi-a-GCST90018977	TRUE	reported	igd	2	TRUE
rs784257	C	T	C	T	0.0149	-0.0368	0.81295	0.8297	FALSE	FALSE	FALSE	finn-b-I9_MI	18	53397199	0.0208		0.0766108	Myocardial infarction || id:finn-b-I9_MI	Myocardial infarction	Myocardial infarction || ||	TRUE	igd	18	53397199	0.0026	1.34499e-08	343836	ebi-a-GCST90018977	Serum uric acid levels || id:ebi-a-GCST90018977	TRUE	reported	igd	2	TRUE
rs78671965	T	A	T	A	0.0271	0.0536	0.055477	0.03462	FALSE	TRUE	FALSE	finn-b-I9_MI	17	7859317	0.0428		0.2109	Myocardial infarction || id:finn-b-I9_MI	Myocardial infarction	Myocardial infarction || ||	TRUE	igd	17	7859317	0.0045	1.73002e-09	343836	ebi-a-GCST90018977	Serum uric acid levels || id:ebi-a-GCST90018977	TRUE	reported	igd	2	TRUE
rs7952306	T	G	T	G	0.025	-0.0586	0.780974	0.9465	FALSE	FALSE	FALSE	finn-b-I9_MI	11	64628613	0.0351		0.0950999	Myocardial infarction || id:finn-b-I9_MI	Myocardial infarction	Myocardial infarction || ||	TRUE	igd	11	64628613	0.0024	6.13903e-26	343836	ebi-a-GCST90018977	Serum uric acid levels || id:ebi-a-GCST90018977	TRUE	reported	igd	2	TRUE
rs8039645	A	C	A	C	0.0127	-0.0075	0.206227	0.2797	FALSE	FALSE	FALSE	finn-b-I9_MI	15	90670222	0.0174		0.666	Myocardial infarction || id:finn-b-I9_MI	Myocardial infarction	Myocardial infarction || ||	TRUE	igd	15	90670222	0.0022	1.011e-08	343836	ebi-a-GCST90018977	Serum uric acid levels || id:ebi-a-GCST90018977	TRUE	reported	igd	2	TRUE
rs807624	T	G	T	G	-0.0168	-0.0336	0.477412	0.2986	FALSE	FALSE	FALSE	finn-b-I9_MI	2	15782471	0.017		0.0484596	Myocardial infarction || id:finn-b-I9_MI	Myocardial infarction	Myocardial infarction || ||	TRUE	igd	2	15782471	0.0019	8.23e-19	343836	ebi-a-GCST90018977	Serum uric acid levels || id:ebi-a-GCST90018977	TRUE	reported	igd	2	TRUE
rs831036	G	C	G	C	0.0146	0.0063	0.396339	0.2894	FALSE	TRUE	FALSE	finn-b-I9_MI	2	170201439	0.0172		0.7123	Myocardial infarction || id:finn-b-I9_MI	Myocardial infarction	Myocardial infarction || ||	TRUE	igd	2	170201439	0.0018	7.4817e-16	343836	ebi-a-GCST90018977	Serum uric acid levels || id:ebi-a-GCST90018977	TRUE	reported	igd	2	TRUE
rs833805	G	A	G	A	0.0226	0.0655	0.882604	0.8904	FALSE	FALSE	FALSE	finn-b-I9_MI	6	44030011	0.0255		0.0102301	Myocardial infarction || id:finn-b-I9_MI	Myocardial infarction	Myocardial infarction || ||	TRUE	igd	6	44030011	0.0028	1.47096e-15	343836	ebi-a-GCST90018977	Serum uric acid levels || id:ebi-a-GCST90018977	TRUE	reported	igd	2	TRUE
rs836968	T	C	T	C	-0.014	0.0111	0.34602	0.3246	FALSE	FALSE	FALSE	finn-b-I9_MI	12	50267335	0.0167		0.5041	Myocardial infarction || id:finn-b-I9_MI	Myocardial infarction	Myocardial infarction || ||	TRUE	igd	12	50267335	0.0019	3.59335e-13	343836	ebi-a-GCST90018977	Serum uric acid levels || id:ebi-a-GCST90018977	TRUE	reported	igd	2	TRUE
rs856560	C	T	C	T	0.0133	-0.0267	0.704475	0.692	FALSE	FALSE	FALSE	finn-b-I9_MI	7	46726963	0.0168		0.1123	Myocardial infarction || id:finn-b-I9_MI	Myocardial infarction	Myocardial infarction || ||	TRUE	igd	7	46726963	0.002	2.73527e-11	343836	ebi-a-GCST90018977	Serum uric acid levels || id:ebi-a-GCST90018977	TRUE	reported	igd	2	TRUE
rs926979	C	T	C	T	0.0137	-0.0054	0.716224	0.6421	FALSE	FALSE	FALSE	finn-b-I9_MI	1	48685435	0.0162		0.740399	Myocardial infarction || id:finn-b-I9_MI	Myocardial infarction	Myocardial infarction || ||	TRUE	igd	1	48685435	0.002	3.3512e-12	343836	ebi-a-GCST90018977	Serum uric acid levels || id:ebi-a-GCST90018977	TRUE	reported	igd	2	TRUE
rs9307594	G	A	G	A	0.0105	0.0158	0.575262	0.6509	FALSE	FALSE	FALSE	finn-b-I9_MI	4	128094309	0.0164		0.3348	Myocardial infarction || id:finn-b-I9_MI	Myocardial infarction	Myocardial infarction || ||	TRUE	igd	4	128094309	0.0019	2.91803e-08	343836	ebi-a-GCST90018977	Serum uric acid levels || id:ebi-a-GCST90018977	TRUE	reported	igd	2	TRUE
rs9333592	T	C	T	C	-0.0239	-0.0095	0.078094	0.05375	FALSE	FALSE	FALSE	finn-b-I9_MI	7	155605071	0.035		0.785199	Myocardial infarction || id:finn-b-I9_MI	Myocardial infarction	Myocardial infarction || ||	TRUE	igd	7	155605071	0.0039	5.83499e-10	343836	ebi-a-GCST90018977	Serum uric acid levels || id:ebi-a-GCST90018977	TRUE	reported	igd	2	TRUE
rs963837	C	T	C	T	-0.0245	0.0058	0.42566	0.4852	FALSE	FALSE	FALSE	finn-b-I9_MI	11	30749090	0.0157		0.710901	Myocardial infarction || id:finn-b-I9_MI	Myocardial infarction	Myocardial infarction || ||	TRUE	igd	11	30749090	0.0018	4.72063e-43	343836	ebi-a-GCST90018977	Serum uric acid levels || id:ebi-a-GCST90018977	TRUE	reported	igd	2	TRUE
rs9807214	A	G	A	G	0.0128	0.0072	0.240309	0.2592	FALSE	FALSE	FALSE	finn-b-I9_MI	18	42782952	0.0178		0.6878	Myocardial infarction || id:finn-b-I9_MI	Myocardial infarction	Myocardial infarction || ||	TRUE	igd	18	42782952	0.0021	1.31601e-09	343836	ebi-a-GCST90018977	Serum uric acid levels || id:ebi-a-GCST90018977	TRUE	reported	igd	2	TRUE
rs9843304	T	C	T	C	0.0103	-0.0129	0.530975	0.4933	FALSE	FALSE	FALSE	finn-b-I9_MI	3	149211387	0.0156		0.408	Myocardial infarction || id:finn-b-I9_MI	Myocardial infarction	Myocardial infarction || ||	TRUE	igd	3	149211387	0.0018	5.07201e-09	343836	ebi-a-GCST90018977	Serum uric acid levels || id:ebi-a-GCST90018977	TRUE	reported	igd	2	TRUE
rs9872445	T	C	T	C	-0.0126	-0.0289	0.56094	0.5919	FALSE	FALSE	FALSE	finn-b-I9_MI	3	94043746	0.0159		0.0692899	Myocardial infarction || id:finn-b-I9_MI	Myocardial infarction	Myocardial infarction || ||	TRUE	igd	3	94043746	0.002	8.30501e-10	343836	ebi-a-GCST90018977	Serum uric acid levels || id:ebi-a-GCST90018977	TRUE	reported	igd	2	TRUE
rs9880232	A	C	A	C	-0.0144	-0.0073	0.774593	0.7344	FALSE	FALSE	FALSE	finn-b-I9_MI	3	185360578	0.0177		0.6804	Myocardial infarction || id:finn-b-I9_MI	Myocardial infarction	Myocardial infarction || ||	TRUE	igd	3	185360578	0.0022	3.92645e-11	343836	ebi-a-GCST90018977	Serum uric acid levels || id:ebi-a-GCST90018977	TRUE	reported	igd	2	TRUE
