# Supplementary material for: Uric acid is associated with increased risk of myocardial infarction: results from NHANES 2009-2018 and bidirectional two-sample Mendelian randomization analysis
Source: Front Endocrinol (Lausanne). 2024 Oct 18;15:1424070. doi: 10.3389/fendo.2024.1424070 (PMC11527614; doi:10.3389/fendo.2024.1424070)
Supplement: Supplementary file 2 [file DataSheet2.csv]

SNP	effect_allele.exposure	other_allele.exposure	effect_allele.outcome	other_allele.outcome	beta.exposure	beta.outcome	eaf.exposure	eaf.outcome	remove	palindromic	ambiguous	id.outcome	chr	pos	se.outcome	samplesize.outcome	pval.outcome	outcome	originalname.outcome	outcome.deprecated	mr_keep.outcome	data_source.outcome	chr.exposure	pos.exposure	se.exposure	pval.exposure	samplesize.exposure	id.exposure	exposure	mr_keep.exposure	pval_origin.exposure	data_source.exposure	action	mr_keep
rs10075612	T	G	T	G	0.0139	0.0227	0.27718	0.2612	FALSE	FALSE	FALSE	finn-b-I9_MI	5	67713205	0.0177		0.2013	Myocardial infarction || id:finn-b-I9_MI	Myocardial infarction	Myocardial infarction || ||	TRUE	igd	5	67713205	0.0023	1.04E-09	343836	ebi-a-GCST90018977	Serum uric acid levels || id:ebi-a-GCST90018977	TRUE	reported	igd	2	TRUE
rs10082474	G	A	G	A	-0.0131	-0.0133	0.517038	0.5141	FALSE	FALSE	FALSE	finn-b-I9_MI	10	60230128	0.0156		0.3927	Myocardial infarction || id:finn-b-I9_MI	Myocardial infarction	Myocardial infarction || ||	TRUE	igd	10	60230128	0.0018	1.06E-13	343836	ebi-a-GCST90018977	Serum uric acid levels || id:ebi-a-GCST90018977	TRUE	reported	igd	2	TRUE
rs10196697	A	G	A	G	-0.0105	0.0174	0.502859	0.4136	FALSE	FALSE	FALSE	finn-b-I9_MI	2	85700826	0.0158		0.2709	Myocardial infarction || id:finn-b-I9_MI	Myocardial infarction	Myocardial infarction || ||	TRUE	igd	2	85700826	0.0019	2.71E-08	343836	ebi-a-GCST90018977	Serum uric acid levels || id:ebi-a-GCST90018977	TRUE	reported	igd	2	TRUE
rs10279504	A	C	A	C	-0.0122	-0.0069	0.277629	0.2806	FALSE	FALSE	FALSE	finn-b-I9_MI	7	156261452	0.0174		0.691899	Myocardial infarction || id:finn-b-I9_MI	Myocardial infarction	Myocardial infarction || ||	TRUE	igd	7	156261452	0.002	9.34E-10	343836	ebi-a-GCST90018977	Serum uric acid levels || id:ebi-a-GCST90018977	TRUE	reported	igd	2	TRUE
rs10771025	G	C	G	C	-0.0118	-0.0166	0.740902	0.6202	FALSE	TRUE	FALSE	finn-b-I9_MI	12	23906232	0.0162		0.3055	Myocardial infarction || id:finn-b-I9_MI	Myocardial infarction	Myocardial infarction || ||	TRUE	igd	12	23906232	0.002	7.17E-09	343836	ebi-a-GCST90018977	Serum uric acid levels || id:ebi-a-GCST90018977	TRUE	reported	igd	2	TRUE
rs10859925	A	G	A	G	0.0159	-0.0286	0.173649	0.1582	FALSE	FALSE	FALSE	finn-b-I9_MI	12	96094206	0.0214		0.1826	Myocardial infarction || id:finn-b-I9_MI	Myocardial infarction	Myocardial infarction || ||	TRUE	igd	12	96094206	0.0023	1.21E-11	343836	ebi-a-GCST90018977	Serum uric acid levels || id:ebi-a-GCST90018977	TRUE	reported	igd	2	TRUE
rs10868758	C	T	C	T	0.0164	-0.0597	0.115051	0.06823	FALSE	FALSE	FALSE	finn-b-I9_MI	9	90960026	0.0311		0.0552103	Myocardial infarction || id:finn-b-I9_MI	Myocardial infarction	Myocardial infarction || ||	TRUE	igd	9	90960026	0.0028	2.72E-09	343836	ebi-a-GCST90018977	Serum uric acid levels || id:ebi-a-GCST90018977	TRUE	reported	igd	2	TRUE
rs10901057	G	C	G	C	0.0172	-0.0173	0.846545	0.9136	FALSE	TRUE	FALSE	finn-b-I9_MI	9	134245698	0.028		0.5359	Myocardial infarction || id:finn-b-I9_MI	Myocardial infarction	Myocardial infarction || ||	TRUE	igd	9	134245698	0.0027	2.36E-10	343836	ebi-a-GCST90018977	Serum uric acid levels || id:ebi-a-GCST90018977	TRUE	reported	igd	2	TRUE
rs10922199	A	G	A	G	0.0106	-0.0161	0.37727	0.3802	FALSE	FALSE	FALSE	finn-b-I9_MI	1	197317238	0.0161		0.3199	Myocardial infarction || id:finn-b-I9_MI	Myocardial infarction	Myocardial infarction || ||	TRUE	igd	1	197317238	0.0019	1.84E-08	343836	ebi-a-GCST90018977	Serum uric acid levels || id:ebi-a-GCST90018977	TRUE	reported	igd	2	TRUE
rs11056306	A	G	A	G	-0.0108	-0.0012	0.429477	0.456	FALSE	FALSE	FALSE	finn-b-I9_MI	12	15203389	0.0156		0.9393	Myocardial infarction || id:finn-b-I9_MI	Myocardial infarction	Myocardial infarction || ||	TRUE	igd	12	15203389	0.0018	1.17E-09	343836	ebi-a-GCST90018977	Serum uric acid levels || id:ebi-a-GCST90018977	TRUE	reported	igd	2	TRUE
rs11056396	C	T	C	T	-0.0192	-0.0508	0.102439	0.0863	FALSE	FALSE	FALSE	finn-b-I9_MI	12	15344407	0.0281		0.0703801	Myocardial infarction || id:finn-b-I9_MI	Myocardial infarction	Myocardial infarction || ||	TRUE	igd	12	15344407	0.0029	3.84E-11	343836	ebi-a-GCST90018977	Serum uric acid levels || id:ebi-a-GCST90018977	TRUE	reported	igd	2	TRUE
rs11109717	C	T	C	T	-0.0137	0.0275	0.256941	0.3022	FALSE	FALSE	FALSE	finn-b-I9_MI	12	78811781	0.0169		0.1033	Myocardial infarction || id:finn-b-I9_MI	Myocardial infarction	Myocardial infarction || ||	TRUE	igd	12	78811781	0.002	2.18E-11	343836	ebi-a-GCST90018977	Serum uric acid levels || id:ebi-a-GCST90018977	TRUE	reported	igd	2	TRUE
rs11128603	G	A	G	A	-0.0203	-0.0084	0.0964935	0.1701	FALSE	FALSE	FALSE	finn-b-I9_MI	3	12385828	0.0208		0.6856	Myocardial infarction || id:finn-b-I9_MI	Myocardial infarction	Myocardial infarction || ||	TRUE	igd	3	12385828	0.003	9.38E-12	343836	ebi-a-GCST90018977	Serum uric acid levels || id:ebi-a-GCST90018977	TRUE	reported	igd	2	TRUE
rs11163481	T	G	T	G	0.0125	0.0069	0.643321	0.678	FALSE	FALSE	FALSE	finn-b-I9_MI	1	82937433	0.0167		0.6788	Myocardial infarction || id:finn-b-I9_MI	Myocardial infarction	Myocardial infarction || ||	TRUE	igd	1	82937433	0.0018	1.24E-11	343836	ebi-a-GCST90018977	Serum uric acid levels || id:ebi-a-GCST90018977	TRUE	reported	igd	2	TRUE
rs112671669	AC	A	AC	A	0.0171	-0.0205	0.10515	0.09402	FALSE	FALSE	FALSE	finn-b-I9_MI	19	33789468	0.0267		0.4428	Myocardial infarction || id:finn-b-I9_MI	Myocardial infarction	Myocardial infarction || ||	TRUE	igd	19	33789468	0.0029	3.64E-09	343836	ebi-a-GCST90018977	Serum uric acid levels || id:ebi-a-GCST90018977	TRUE	reported	igd	2	TRUE
rs11481757	AT	A	AT	A	0.0141	-0.0142	0.212764	0.3213	FALSE	FALSE	FALSE	finn-b-I9_MI	20	52737227	0.0167		0.3962	Myocardial infarction || id:finn-b-I9_MI	Myocardial infarction	Myocardial infarction || ||	TRUE	igd	20	52737227	0.0022	2.45E-10	343836	ebi-a-GCST90018977	Serum uric acid levels || id:ebi-a-GCST90018977	TRUE	reported	igd	2	TRUE
rs11667586	C	T	C	T	0.0181	-0.0121	0.129275	0.1391	FALSE	FALSE	FALSE	finn-b-I9_MI	19	33338073	0.0224		0.5869	Myocardial infarction || id:finn-b-I9_MI	Myocardial infarction	Myocardial infarction || ||	TRUE	igd	19	33338073	0.0026	4.92E-12	343836	ebi-a-GCST90018977	Serum uric acid levels || id:ebi-a-GCST90018977	TRUE	reported	igd	2	TRUE
rs11827106	A	G	A	G	-0.0124	0.0113	0.218584	0.2337	FALSE	FALSE	FALSE	finn-b-I9_MI	11	47402615	0.0198		0.5658	Myocardial infarction || id:finn-b-I9_MI	Myocardial infarction	Myocardial infarction || ||	TRUE	igd	11	47402615	0.0022	3.33E-08	343836	ebi-a-GCST90018977	Serum uric acid levels || id:ebi-a-GCST90018977	TRUE	reported	igd	2	TRUE
rs11871152	G	A	G	A	0.0105	0.013	0.44171	0.4757	FALSE	FALSE	FALSE	finn-b-I9_MI	17	21114154	0.0156		0.4064	Myocardial infarction || id:finn-b-I9_MI	Myocardial infarction	Myocardial infarction || ||	TRUE	igd	17	21114154	0.0018	4.67E-09	343836	ebi-a-GCST90018977	Serum uric acid levels || id:ebi-a-GCST90018977	TRUE	reported	igd	2	TRUE
rs11940694	G	A	G	A	0.0106	-0.006	0.555862	0.6471	FALSE	FALSE	FALSE	finn-b-I9_MI	4	39414993	0.0164		0.712901	Myocardial infarction || id:finn-b-I9_MI	Myocardial infarction	Myocardial infarction || ||	TRUE	igd	4	39414993	0.0018	3.68E-09	343836	ebi-a-GCST90018977	Serum uric acid levels || id:ebi-a-GCST90018977	TRUE	reported	igd	2	TRUE
rs12070208	C	T	C	T	-0.0211	0.0378	0.0808117	0.05044	FALSE	FALSE	FALSE	finn-b-I9_MI	1	234664365	0.0356		0.2895	Myocardial infarction || id:finn-b-I9_MI	Myocardial infarction	Myocardial infarction || ||	TRUE	igd	1	234664365	0.0038	3.16E-08	343836	ebi-a-GCST90018977	Serum uric acid levels || id:ebi-a-GCST90018977	TRUE	reported	igd	2	TRUE
rs12158162	G	A	G	A	-0.0212	-0.0407	0.0595896	0.07901	FALSE	FALSE	FALSE	finn-b-I9_MI	22	32543496	0.029		0.1609	Myocardial infarction || id:finn-b-I9_MI	Myocardial infarction	Myocardial infarction || ||	TRUE	igd	22	32543496	0.0037	1.20E-08	343836	ebi-a-GCST90018977	Serum uric acid levels || id:ebi-a-GCST90018977	TRUE	reported	igd	2	TRUE
rs12277177	G	A	G	A	0.0157	-0.0174	0.17535	0.2974	FALSE	FALSE	FALSE	finn-b-I9_MI	11	2926135	0.0171		0.3094	Myocardial infarction || id:finn-b-I9_MI	Myocardial infarction	Myocardial infarction || ||	TRUE	igd	11	2926135	0.0027	4.12E-09	343836	ebi-a-GCST90018977	Serum uric acid levels || id:ebi-a-GCST90018977	TRUE	reported	igd	2	TRUE
rs12467636	G	A	G	A	0.013	0.0149	0.755523	0.7723	FALSE	FALSE	FALSE	finn-b-I9_MI	2	161277857	0.0187		0.4245	Myocardial infarction || id:finn-b-I9_MI	Myocardial infarction	Myocardial infarction || ||	TRUE	igd	2	161277857	0.0021	3.59E-10	343836	ebi-a-GCST90018977	Serum uric acid levels || id:ebi-a-GCST90018977	TRUE	reported	igd	2	TRUE
rs12543287	C	G	C	G	-0.0115	0.0586	0.365126	0.3473	FALSE	TRUE	FALSE	finn-b-I9_MI	8	42334511	0.0164		0.000353802	Myocardial infarction || id:finn-b-I9_MI	Myocardial infarction	Myocardial infarction || ||	TRUE	igd	8	42334511	0.0018	3.85E-10	343836	ebi-a-GCST90018977	Serum uric acid levels || id:ebi-a-GCST90018977	TRUE	reported	igd	2	TRUE
rs12666237	T	C	T	C	0.0202	0.042	0.10066	0.06842	FALSE	FALSE	FALSE	finn-b-I9_MI	7	30935739	0.0311		0.1763	Myocardial infarction || id:finn-b-I9_MI	Myocardial infarction	Myocardial infarction || ||	TRUE	igd	7	30935739	0.003	3.04E-11	343836	ebi-a-GCST90018977	Serum uric acid levels || id:ebi-a-GCST90018977	TRUE	reported	igd	2	TRUE
rs12708477	C	A	C	A	-0.0124	0.0133	0.802148	0.7451	FALSE	FALSE	FALSE	finn-b-I9_MI	15	63605954	0.0179		0.4598	Myocardial infarction || id:finn-b-I9_MI	Myocardial infarction	Myocardial infarction || ||	TRUE	igd	15	63605954	0.0022	1.98E-08	343836	ebi-a-GCST90018977	Serum uric acid levels || id:ebi-a-GCST90018977	TRUE	reported	igd	2	TRUE
rs12767261	A	G	A	G	0.0166	0.0249	0.106677	0.09023	FALSE	FALSE	FALSE	finn-b-I9_MI	10	82162323	0.0273		0.3627	Myocardial infarction || id:finn-b-I9_MI	Myocardial infarction	Myocardial infarction || ||	TRUE	igd	10	82162323	0.0029	6.67E-09	343836	ebi-a-GCST90018977	Serum uric acid levels || id:ebi-a-GCST90018977	TRUE	reported	igd	2	TRUE
rs12790943	T	C	T	C	-0.014	-0.0403	0.306542	0.3732	FALSE	FALSE	FALSE	finn-b-I9_MI	11	120058623	0.0161		0.0126101	Myocardial infarction || id:finn-b-I9_MI	Myocardial infarction	Myocardial infarction || ||	TRUE	igd	11	120058623	0.0021	8.71E-12	343836	ebi-a-GCST90018977	Serum uric acid levels || id:ebi-a-GCST90018977	TRUE	reported	igd	2	TRUE
rs12806743	T	G	T	G	-0.0138	-0.0405	0.219438	0.2032	FALSE	FALSE	FALSE	finn-b-I9_MI	11	30437981	0.0195		0.0373104	Myocardial infarction || id:finn-b-I9_MI	Myocardial infarction	Myocardial infarction || ||	TRUE	igd	11	30437981	0.0021	9.56E-11	343836	ebi-a-GCST90018977	Serum uric acid levels || id:ebi-a-GCST90018977	TRUE	reported	igd	2	TRUE
rs12887732	A	C	A	C	0.0114	0.008	0.724795	0.8231	FALSE	FALSE	FALSE	finn-b-I9_MI	14	73259214	0.0205		0.696299	Myocardial infarction || id:finn-b-I9_MI	Myocardial infarction	Myocardial infarction || ||	TRUE	igd	14	73259214	0.002	8.45E-09	343836	ebi-a-GCST90018977	Serum uric acid levels || id:ebi-a-GCST90018977	TRUE	reported	igd	2	TRUE
rs12891886	C	G	C	G	0.013	-0.0393	0.240285	0.2335	FALSE	TRUE	FALSE	finn-b-I9_MI	14	68021117	0.0184		0.0324698	Myocardial infarction || id:finn-b-I9_MI	Myocardial infarction	Myocardial infarction || ||	TRUE	igd	14	68021117	0.0021	3.23E-10	343836	ebi-a-GCST90018977	Serum uric acid levels || id:ebi-a-GCST90018977	TRUE	reported	igd	2	TRUE
rs12911430	T	A	T	A	0.0123	-0.0166	0.316795	0.3923	FALSE	TRUE	FALSE	finn-b-I9_MI	15	86011264	0.016		0.3002	Myocardial infarction || id:finn-b-I9_MI	Myocardial infarction	Myocardial infarction || ||	TRUE	igd	15	86011264	0.002	1.82E-09	343836	ebi-a-GCST90018977	Serum uric acid levels || id:ebi-a-GCST90018977	TRUE	reported	igd	2	TRUE
rs12937692	A	G	A	G	0.0131	-0.0032	0.284543	0.2804	FALSE	FALSE	FALSE	finn-b-I9_MI	17	42256430	0.0174		0.8551	Myocardial infarction || id:finn-b-I9_MI	Myocardial infarction	Myocardial infarction || ||	TRUE	igd	17	42256430	0.002	1.49E-10	343836	ebi-a-GCST90018977	Serum uric acid levels || id:ebi-a-GCST90018977	TRUE	reported	igd	2	TRUE
rs12973608	C	A	C	A	-0.014	0.007	0.67689	0.6652	FALSE	FALSE	FALSE	finn-b-I9_MI	19	18398030	0.0165		0.6705	Myocardial infarction || id:finn-b-I9_MI	Myocardial infarction	Myocardial infarction || ||	TRUE	igd	19	18398030	0.0019	1.99E-13	343836	ebi-a-GCST90018977	Serum uric acid levels || id:ebi-a-GCST90018977	TRUE	reported	igd	2	TRUE
rs12979148	C	T	C	T	0.0149	-0.0207	0.143599	0.1126	FALSE	FALSE	FALSE	finn-b-I9_MI	19	19406869	0.0248		0.4038	Myocardial infarction || id:finn-b-I9_MI	Myocardial infarction	Myocardial infarction || ||	TRUE	igd	19	19406869	0.0025	3.48E-09	343836	ebi-a-GCST90018977	Serum uric acid levels || id:ebi-a-GCST90018977	TRUE	reported	igd	2	TRUE
rs12992672	A	G	A	G	0.0156	0.0172	0.84873	0.8371	FALSE	FALSE	FALSE	finn-b-I9_MI	2	632592	0.0211		0.4161	Myocardial infarction || id:finn-b-I9_MI	Myocardial infarction	Myocardial infarction || ||	TRUE	igd	2	632592	0.0024	2.10E-10	343836	ebi-a-GCST90018977	Serum uric acid levels || id:ebi-a-GCST90018977	TRUE	reported	igd	2	TRUE
rs13418518	T	A	T	A	0.0366	0.0034	0.032189	0.01802	FALSE	TRUE	FALSE	finn-b-I9_MI	2	25996591	0.0583		0.9535	Myocardial infarction || id:finn-b-I9_MI	Myocardial infarction	Myocardial infarction || ||	TRUE	igd	2	25996591	0.0058	2.22E-10	343836	ebi-a-GCST90018977	Serum uric acid levels || id:ebi-a-GCST90018977	TRUE	reported	igd	2	TRUE
rs140753856	G	A	G	A	-0.0147	0.0124	0.150225	0.1264	FALSE	FALSE	FALSE	finn-b-I9_MI	5	175704589	0.0236		0.5999	Myocardial infarction || id:finn-b-I9_MI	Myocardial infarction	Myocardial infarction || ||	TRUE	igd	5	175704589	0.0025	6.14E-09	343836	ebi-a-GCST90018977	Serum uric acid levels || id:ebi-a-GCST90018977	TRUE	reported	igd	2	TRUE
rs145157727	A	G	A	G	-0.0518	-0.1893	0.0114684	0.003519	FALSE	FALSE	FALSE	finn-b-I9_MI	4	88995134	0.1327		0.1536	Myocardial infarction || id:finn-b-I9_MI	Myocardial infarction	Myocardial infarction || ||	TRUE	igd	4	88995134	0.0082	2.98E-10	343836	ebi-a-GCST90018977	Serum uric acid levels || id:ebi-a-GCST90018977	TRUE	reported	igd	2	TRUE
rs146712725	GACCAATAGGAACAAAA	G	GACCAATAGGAACAAAA	G	-0.0139	-0.0092	0.728603	0.7258	FALSE	FALSE	FALSE	finn-b-I9_MI	3	15826108	0.0175		0.5986	Myocardial infarction || id:finn-b-I9_MI	Myocardial infarction	Myocardial infarction || ||	TRUE	igd	3	15826108	0.0021	3.51E-11	343836	ebi-a-GCST90018977	Serum uric acid levels || id:ebi-a-GCST90018977	TRUE	reported	igd	2	TRUE
rs148688688	A	G	A	G	0.0426	0.0868	0.0214268	0.003297	FALSE	FALSE	FALSE	finn-b-I9_MI	6	28070189	0.1369		0.526	Myocardial infarction || id:finn-b-I9_MI	Myocardial infarction	Myocardial infarction || ||	TRUE	igd	6	28070189	0.0065	4.42E-11	343836	ebi-a-GCST90018977	Serum uric acid levels || id:ebi-a-GCST90018977	TRUE	reported	igd	2	TRUE
rs152197	T	C	T	C	-0.0126	-0.0397	0.216002	0.2267	FALSE	FALSE	FALSE	finn-b-I9_MI	5	131461341	0.0186		0.0323698	Myocardial infarction || id:finn-b-I9_MI	Myocardial infarction	Myocardial infarction || ||	TRUE	igd	5	131461341	0.0022	7.23E-09	343836	ebi-a-GCST90018977	Serum uric acid levels || id:ebi-a-GCST90018977	TRUE	reported	igd	2	TRUE
rs1622987	A	G	A	G	0.011	-0.0014	0.275551	0.3693	FALSE	FALSE	FALSE	finn-b-I9_MI	11	92317858	0.0162		0.9287	Myocardial infarction || id:finn-b-I9_MI	Myocardial infarction	Myocardial infarction || ||	TRUE	igd	11	92317858	0.002	4.54E-08	343836	ebi-a-GCST90018977	Serum uric acid levels || id:ebi-a-GCST90018977	TRUE	reported	igd	2	TRUE
rs16942751	A	C	A	C	0.0176	-0.0183	0.146172	0.1197	FALSE	FALSE	FALSE	finn-b-I9_MI	18	24393213	0.0241		0.4468	Myocardial infarction || id:finn-b-I9_MI	Myocardial infarction	Myocardial infarction || ||	TRUE	igd	18	24393213	0.0027	3.21E-11	343836	ebi-a-GCST90018977	Serum uric acid levels || id:ebi-a-GCST90018977	TRUE	reported	igd	2	TRUE
rs17024258	T	C	T	C	0.036	-0.0625	0.02586	0.05863	FALSE	FALSE	FALSE	finn-b-I9_MI	1	110147321	0.0332		0.0599805	Myocardial infarction || id:finn-b-I9_MI	Myocardial infarction	Myocardial infarction || ||	TRUE	igd	1	110147321	0.0064	2.12E-08	343836	ebi-a-GCST90018977	Serum uric acid levels || id:ebi-a-GCST90018977	TRUE	reported	igd	2	TRUE
rs1719985	T	C	T	C	-0.0118	-0.0055	0.406236	0.4495	FALSE	FALSE	FALSE	finn-b-I9_MI	18	5598554	0.0157		0.726599	Myocardial infarction || id:finn-b-I9_MI	Myocardial infarction	Myocardial infarction || ||	TRUE	igd	18	5598554	0.0018	1.60E-10	343836	ebi-a-GCST90018977	Serum uric acid levels || id:ebi-a-GCST90018977	TRUE	reported	igd	2	TRUE
rs17624477	C	T	C	T	0.0252	0.0379	0.0551457	0.06697	FALSE	FALSE	FALSE	finn-b-I9_MI	16	24955183	0.0311		0.2236	Myocardial infarction || id:finn-b-I9_MI	Myocardial infarction	Myocardial infarction || ||	TRUE	igd	16	24955183	0.0038	5.10E-11	343836	ebi-a-GCST90018977	Serum uric acid levels || id:ebi-a-GCST90018977	TRUE	reported	igd	2	TRUE
rs1925258	A	T	A	T	-0.0124	0.0052	0.665384	0.6617	FALSE	TRUE	FALSE	finn-b-I9_MI	10	119570121	0.0164		0.7527	Myocardial infarction || id:finn-b-I9_MI	Myocardial infarction	Myocardial infarction || ||	TRUE	igd	10	119570121	0.0019	5.43E-11	343836	ebi-a-GCST90018977	Serum uric acid levels || id:ebi-a-GCST90018977	TRUE	reported	igd	2	TRUE
rs1955949	C	T	C	T	-0.0137	-0.0205	0.75259	0.7411	FALSE	FALSE	FALSE	finn-b-I9_MI	14	37890433	0.0177		0.2467	Myocardial infarction || id:finn-b-I9_MI	Myocardial infarction	Myocardial infarction || ||	TRUE	igd	14	37890433	0.002	2.39E-11	343836	ebi-a-GCST90018977	Serum uric acid levels || id:ebi-a-GCST90018977	TRUE	reported	igd	2	TRUE
rs199661312	AT	A	AT	A	0.039	0.0336	0.020948	0.02017	FALSE	FALSE	FALSE	finn-b-I9_MI	1	120233403	0.0554		0.5446	Myocardial infarction || id:finn-b-I9_MI	Myocardial infarction	Myocardial infarction || ||	TRUE	igd	1	120233403	0.0071	4.25E-08	343836	ebi-a-GCST90018977	Serum uric acid levels || id:ebi-a-GCST90018977	TRUE	reported	igd	2	TRUE
rs200216446	T	TA	T	TA	0.0231	0.0114	0.0754676	0.09647	FALSE	FALSE	FALSE	finn-b-I9_MI	3	170688199	0.0264		0.6669	Myocardial infarction || id:finn-b-I9_MI	Myocardial infarction	Myocardial infarction || ||	TRUE	igd	3	170688199	0.0033	4.39E-12	343836	ebi-a-GCST90018977	Serum uric acid levels || id:ebi-a-GCST90018977	TRUE	reported	igd	2	TRUE
rs2039424	A	G	A	G	0.0111	-0.0082	0.638438	0.6802	FALSE	FALSE	FALSE	finn-b-I9_MI	9	71432174	0.0167		0.6209	Myocardial infarction || id:finn-b-I9_MI	Myocardial infarction	Myocardial infarction || ||	TRUE	igd	9	71432174	0.0018	1.65E-09	343836	ebi-a-GCST90018977	Serum uric acid levels || id:ebi-a-GCST90018977	TRUE	reported	igd	2	TRUE
rs2108093	G	A	G	A	0.0151	0.0439	0.829163	0.8691	FALSE	FALSE	FALSE	finn-b-I9_MI	22	30679387	0.0232		0.0587706	Myocardial infarction || id:finn-b-I9_MI	Myocardial infarction	Myocardial infarction || ||	TRUE	igd	22	30679387	0.0023	1.19E-10	343836	ebi-a-GCST90018977	Serum uric acid levels || id:ebi-a-GCST90018977	TRUE	reported	igd	2	TRUE
rs2240390	C	T	C	T	-0.0132	-0.0066	0.325505	0.3751	FALSE	FALSE	FALSE	finn-b-I9_MI	7	101257075	0.0161		0.6826	Myocardial infarction || id:finn-b-I9_MI	Myocardial infarction	Myocardial infarction || ||	TRUE	igd	7	101257075	0.0019	7.32E-12	343836	ebi-a-GCST90018977	Serum uric acid levels || id:ebi-a-GCST90018977	TRUE	reported	igd	2	TRUE
rs2287084	T	G	T	G	0.0124	0.0215	0.228085	0.1943	FALSE	FALSE	FALSE	finn-b-I9_MI	2	36606102	0.0196		0.2732	Myocardial infarction || id:finn-b-I9_MI	Myocardial infarction	Myocardial infarction || ||	TRUE	igd	2	36606102	0.0021	6.36E-09	343836	ebi-a-GCST90018977	Serum uric acid levels || id:ebi-a-GCST90018977	TRUE	reported	igd	2	TRUE
rs2362515	A	G	A	G	-0.0121	0.0301	0.314821	0.3563	FALSE	FALSE	FALSE	finn-b-I9_MI	10	126336158	0.0163		0.0642407	Myocardial infarction || id:finn-b-I9_MI	Myocardial infarction	Myocardial infarction || ||	TRUE	igd	10	126336158	0.0019	2.30E-10	343836	ebi-a-GCST90018977	Serum uric acid levels || id:ebi-a-GCST90018977	TRUE	reported	igd	2	TRUE
rs2414064	A	G	A	G	-0.0144	-0.01	0.21361	0.2804	FALSE	FALSE	FALSE	finn-b-I9_MI	15	50954278	0.0173		0.561699	Myocardial infarction || id:finn-b-I9_MI	Myocardial infarction	Myocardial infarction || ||	TRUE	igd	15	50954278	0.0025	7.10E-09	343836	ebi-a-GCST90018977	Serum uric acid levels || id:ebi-a-GCST90018977	TRUE	reported	igd	2	TRUE
rs2480714	T	G	T	G	0.0126	-0.0272	0.765931	0.6788	FALSE	FALSE	FALSE	finn-b-I9_MI	1	2144982	0.0167		0.1036	Myocardial infarction || id:finn-b-I9_MI	Myocardial infarction	Myocardial infarction || ||	TRUE	igd	1	2144982	0.0022	5.87E-09	343836	ebi-a-GCST90018977	Serum uric acid levels || id:ebi-a-GCST90018977	TRUE	reported	igd	2	TRUE
rs2540034	T	C	T	C	0.0109	-0.0204	0.502628	0.5164	FALSE	FALSE	FALSE	finn-b-I9_MI	16	4022694	0.0157		0.1951	Myocardial infarction || id:finn-b-I9_MI	Myocardial infarction	Myocardial infarction || ||	TRUE	igd	16	4022694	0.0018	3.42E-09	343836	ebi-a-GCST90018977	Serum uric acid levels || id:ebi-a-GCST90018977	TRUE	reported	igd	2	TRUE
rs2636590	A	G	A	G	0.011	-0.031	0.631534	0.6623	FALSE	FALSE	FALSE	finn-b-I9_MI	6	133935728	0.0164		0.0589196	Myocardial infarction || id:finn-b-I9_MI	Myocardial infarction	Myocardial infarction || ||	TRUE	igd	6	133935728	0.0018	2.29E-09	343836	ebi-a-GCST90018977	Serum uric acid levels || id:ebi-a-GCST90018977	TRUE	reported	igd	2	TRUE
rs2668423	G	T	G	T	-0.0115	0.017	0.734607	0.6245	FALSE	FALSE	FALSE	finn-b-I9_MI	19	1370526	0.0161		0.2898	Myocardial infarction || id:finn-b-I9_MI	Myocardial infarction	Myocardial infarction || ||	TRUE	igd	19	1370526	0.002	1.09E-08	343836	ebi-a-GCST90018977	Serum uric acid levels || id:ebi-a-GCST90018977	TRUE	reported	igd	2	TRUE
rs2695580	A	G	A	G	0.0107	0.0176	0.370913	0.3413	FALSE	FALSE	FALSE	finn-b-I9_MI	7	156372440	0.0165		0.2854	Myocardial infarction || id:finn-b-I9_MI	Myocardial infarction	Myocardial infarction || ||	TRUE	igd	7	156372440	0.0019	1.33E-08	343836	ebi-a-GCST90018977	Serum uric acid levels || id:ebi-a-GCST90018977	TRUE	reported	igd	2	TRUE
rs2714345	A	G	A	G	-0.0122	0.0041	0.228012	0.2603	FALSE	FALSE	FALSE	finn-b-I9_MI	6	7261871	0.0178		0.8179	Myocardial infarction || id:finn-b-I9_MI	Myocardial infarction	Myocardial infarction || ||	TRUE	igd	6	7261871	0.0021	1.39E-08	343836	ebi-a-GCST90018977	Serum uric acid levels || id:ebi-a-GCST90018977	TRUE	reported	igd	2	TRUE
rs272889	G	A	G	A	0.013	0.0123	0.544845	0.5077	FALSE	FALSE	FALSE	finn-b-I9_MI	5	131665378	0.0156		0.4312	Myocardial infarction || id:finn-b-I9_MI	Myocardial infarction	Myocardial infarction || ||	TRUE	igd	5	131665378	0.0018	1.85E-12	343836	ebi-a-GCST90018977	Serum uric acid levels || id:ebi-a-GCST90018977	TRUE	reported	igd	2	TRUE
rs2749005	G	T	G	T	0.0116	-3.00E-04	0.708888	0.6227	FALSE	FALSE	FALSE	finn-b-I9_MI	6	52621433	0.016		0.9844	Myocardial infarction || id:finn-b-I9_MI	Myocardial infarction	Myocardial infarction || ||	TRUE	igd	6	52621433	0.002	4.67E-09	343836	ebi-a-GCST90018977	Serum uric acid levels || id:ebi-a-GCST90018977	TRUE	reported	igd	2	TRUE
rs2808500	G	A	G	A	-0.0104	-0.0075	0.433211	0.4988	FALSE	FALSE	FALSE	finn-b-I9_MI	1	200330479	0.0157		0.6331	Myocardial infarction || id:finn-b-I9_MI	Myocardial infarction	Myocardial infarction || ||	TRUE	igd	1	200330479	0.0018	5.89E-09	343836	ebi-a-GCST90018977	Serum uric acid levels || id:ebi-a-GCST90018977	TRUE	reported	igd	2	TRUE
rs2834317	A	G	A	G	0.0192	0.0147	0.127508	0.1205	FALSE	FALSE	FALSE	finn-b-I9_MI	21	35356706	0.0241		0.541101	Myocardial infarction || id:finn-b-I9_MI	Myocardial infarction	Myocardial infarction || ||	TRUE	igd	21	35356706	0.0027	4.91E-13	343836	ebi-a-GCST90018977	Serum uric acid levels || id:ebi-a-GCST90018977	TRUE	reported	igd	2	TRUE
rs2943645	T	C	T	C	0.0134	0.0617	0.719598	0.638	FALSE	FALSE	FALSE	finn-b-I9_MI	2	227099180	0.0161		0.000131099	Myocardial infarction || id:finn-b-I9_MI	Myocardial infarction	Myocardial infarction || ||	TRUE	igd	2	227099180	0.002	2.96E-11	343836	ebi-a-GCST90018977	Serum uric acid levels || id:ebi-a-GCST90018977	TRUE	reported	igd	2	TRUE
rs2973444	C	T	C	T	-0.0245	0.0432	0.0636752	0.07113	FALSE	FALSE	FALSE	finn-b-I9_MI	5	90417593	0.0304		0.1549	Myocardial infarction || id:finn-b-I9_MI	Myocardial infarction	Myocardial infarction || ||	TRUE	igd	5	90417593	0.0036	1.07E-11	343836	ebi-a-GCST90018977	Serum uric acid levels || id:ebi-a-GCST90018977	TRUE	reported	igd	2	TRUE
rs33938520	T	C	T	C	-0.0135	0.0261	0.25276	0.2127	FALSE	FALSE	FALSE	finn-b-I9_MI	19	4984588	0.019		0.1701	Myocardial infarction || id:finn-b-I9_MI	Myocardial infarction	Myocardial infarction || ||	TRUE	igd	19	4984588	0.0023	9.79E-09	343836	ebi-a-GCST90018977	Serum uric acid levels || id:ebi-a-GCST90018977	TRUE	reported	igd	2	TRUE
rs34811474	A	G	A	G	-0.014	-0.0351	0.23213	0.2304	FALSE	FALSE	FALSE	finn-b-I9_MI	4	25408838	0.0186		0.0593198	Myocardial infarction || id:finn-b-I9_MI	Myocardial infarction	Myocardial infarction || ||	TRUE	igd	4	25408838	0.0024	6.04E-09	343836	ebi-a-GCST90018977	Serum uric acid levels || id:ebi-a-GCST90018977	TRUE	reported	igd	2	TRUE
rs34868798	C	T	C	T	-0.0141	0.0012	0.22033	0.2803	FALSE	FALSE	FALSE	finn-b-I9_MI	15	74469716	0.0174		0.9441	Myocardial infarction || id:finn-b-I9_MI	Myocardial infarction	Myocardial infarction || ||	TRUE	igd	15	74469716	0.0024	7.87E-09	343836	ebi-a-GCST90018977	Serum uric acid levels || id:ebi-a-GCST90018977	TRUE	reported	igd	2	TRUE
rs3824359	C	T	C	T	0.0142	-0.016	0.175528	0.08709	FALSE	FALSE	FALSE	finn-b-I9_MI	9	139105229	0.0278		0.5645	Myocardial infarction || id:finn-b-I9_MI	Myocardial infarction	Myocardial infarction || ||	TRUE	igd	9	139105229	0.0023	1.53E-09	343836	ebi-a-GCST90018977	Serum uric acid levels || id:ebi-a-GCST90018977	TRUE	reported	igd	2	TRUE
rs429358	C	T	C	T	-0.0182	0.0607	0.141145	0.1827	FALSE	FALSE	FALSE	finn-b-I9_MI	19	45411941	0.0206		0.00316701	Myocardial infarction || id:finn-b-I9_MI	Myocardial infarction	Myocardial infarction || ||	TRUE	igd	19	45411941	0.0025	6.05E-13	343836	ebi-a-GCST90018977	Serum uric acid levels || id:ebi-a-GCST90018977	TRUE	reported	igd	2	TRUE
rs4468717	T	C	T	C	-0.0214	-0.0059	0.077674	0.1388	FALSE	FALSE	FALSE	finn-b-I9_MI	18	3457606	0.0229		0.7967	Myocardial infarction || id:finn-b-I9_MI	Myocardial infarction	Myocardial infarction || ||	TRUE	igd	18	3457606	0.0038	1.74E-08	343836	ebi-a-GCST90018977	Serum uric acid levels || id:ebi-a-GCST90018977	TRUE	reported	igd	2	TRUE
rs4476815	C	G	C	G	0.0366	0.0849	0.0261919	0.01586	FALSE	TRUE	FALSE	finn-b-I9_MI	6	26260070	0.0627		0.1754	Myocardial infarction || id:finn-b-I9_MI	Myocardial infarction	Myocardial infarction || ||	TRUE	igd	6	26260070	0.0058	2.29E-10	343836	ebi-a-GCST90018977	Serum uric acid levels || id:ebi-a-GCST90018977	TRUE	reported	igd	2	TRUE
rs45487598	A	G	A	G	0.0184	-0.0194	0.11689	0.08632	FALSE	FALSE	FALSE	finn-b-I9_MI	10	16958653	0.0278		0.4852	Myocardial infarction || id:finn-b-I9_MI	Myocardial infarction	Myocardial infarction || ||	TRUE	igd	10	16958653	0.0032	7.70E-09	343836	ebi-a-GCST90018977	Serum uric acid levels || id:ebi-a-GCST90018977	TRUE	reported	igd	2	TRUE
rs505870	A	C	A	C	-0.013	-0.0374	0.47511	0.4971	FALSE	FALSE	FALSE	finn-b-I9_MI	6	160771363	0.0156		0.0163399	Myocardial infarction || id:finn-b-I9_MI	Myocardial infarction	Myocardial infarction || ||	TRUE	igd	6	160771363	0.002	1.78E-10	343836	ebi-a-GCST90018977	Serum uric acid levels || id:ebi-a-GCST90018977	TRUE	reported	igd	2	TRUE
rs56376587	C	A	C	A	0.0113	-0.0096	0.443746	0.4305	FALSE	FALSE	FALSE	finn-b-I9_MI	18	77160235	0.0159		0.5463	Myocardial infarction || id:finn-b-I9_MI	Myocardial infarction	Myocardial infarction || ||	TRUE	igd	18	77160235	0.0018	6.41E-10	343836	ebi-a-GCST90018977	Serum uric acid levels || id:ebi-a-GCST90018977	TRUE	reported	igd	2	TRUE
rs57577420	G	A	G	A	0.0187	-0.0429	0.110959	0.0821	FALSE	FALSE	FALSE	finn-b-I9_MI	17	26977343	0.0282		0.1284	Myocardial infarction || id:finn-b-I9_MI	Myocardial infarction	Myocardial infarction || ||	TRUE	igd	17	26977343	0.0028	4.62E-11	343836	ebi-a-GCST90018977	Serum uric acid levels || id:ebi-a-GCST90018977	TRUE	reported	igd	2	TRUE
rs5951348	A	C	A	C	0.0118	0.0021	0.393003	0.6726	FALSE	FALSE	FALSE	finn-b-I9_MI	X	100784211	0.0129		0.87	Myocardial infarction || id:finn-b-I9_MI	Myocardial infarction	Myocardial infarction || ||	TRUE	igd	X	100784211	0.0016	4.62E-14	343836	ebi-a-GCST90018977	Serum uric acid levels || id:ebi-a-GCST90018977	TRUE	reported	igd	2	TRUE
rs60767324	C	T	C	T	-0.0189	-0.0011	0.0763012	0.197	FALSE	FALSE	FALSE	finn-b-I9_MI	7	50732659	0.0196		0.9563	Myocardial infarction || id:finn-b-I9_MI	Myocardial infarction	Myocardial infarction || ||	TRUE	igd	7	50732659	0.0033	1.20E-08	343836	ebi-a-GCST90018977	Serum uric acid levels || id:ebi-a-GCST90018977	TRUE	reported	igd	2	TRUE
rs6129786	A	C	A	C	-0.013	0.0254	0.358439	0.2484	FALSE	FALSE	FALSE	finn-b-I9_MI	20	39887648	0.0179		0.1572	Myocardial infarction || id:finn-b-I9_MI	Myocardial infarction	Myocardial infarction || ||	TRUE	igd	20	39887648	0.0021	3.40E-10	343836	ebi-a-GCST90018977	Serum uric acid levels || id:ebi-a-GCST90018977	TRUE	reported	igd	2	TRUE
rs61903695	G	A	G	A	0.012	0.0337	0.216906	0.2463	FALSE	FALSE	FALSE	finn-b-I9_MI	11	89922417	0.0182		0.0634293	Myocardial infarction || id:finn-b-I9_MI	Myocardial infarction	Myocardial infarction || ||	TRUE	igd	11	89922417	0.0021	2.13E-08	343836	ebi-a-GCST90018977	Serum uric acid levels || id:ebi-a-GCST90018977	TRUE	reported	igd	2	TRUE
rs62580766	T	C	T	C	-0.0144	-0.0039	0.18197	0.1052	FALSE	FALSE	FALSE	finn-b-I9_MI	9	113034490	0.0255		0.8784	Myocardial infarction || id:finn-b-I9_MI	Myocardial infarction	Myocardial infarction || ||	TRUE	igd	9	113034490	0.0026	4.75E-08	343836	ebi-a-GCST90018977	Serum uric acid levels || id:ebi-a-GCST90018977	TRUE	reported	igd	2	TRUE
rs6492910	A	G	A	G	-0.0133	-0.0111	0.641321	0.6795	FALSE	FALSE	FALSE	finn-b-I9_MI	15	39961360	0.0166		0.5062	Myocardial infarction || id:finn-b-I9_MI	Myocardial infarction	Myocardial infarction || ||	TRUE	igd	15	39961360	0.002	2.02E-11	343836	ebi-a-GCST90018977	Serum uric acid levels || id:ebi-a-GCST90018977	TRUE	reported	igd	2	TRUE
rs6674490	A	C	A	C	-0.0123	0.015	0.393648	0.4113	FALSE	FALSE	FALSE	finn-b-I9_MI	1	185136458	0.0158		0.3426	Myocardial infarction || id:finn-b-I9_MI	Myocardial infarction	Myocardial infarction || ||	TRUE	igd	1	185136458	0.0018	9.68E-12	343836	ebi-a-GCST90018977	Serum uric acid levels || id:ebi-a-GCST90018977	TRUE	reported	igd	2	TRUE
rs6715785	A	G	A	G	-0.0116	-0.05	0.415762	0.3272	FALSE	FALSE	FALSE	finn-b-I9_MI	2	136910273	0.0167		0.00276001	Myocardial infarction || id:finn-b-I9_MI	Myocardial infarction	Myocardial infarction || ||	TRUE	igd	2	136910273	0.0021	3.98E-08	343836	ebi-a-GCST90018977	Serum uric acid levels || id:ebi-a-GCST90018977	TRUE	reported	igd	2	TRUE
rs680071	C	T	C	T	0.0158	-0.027	0.869594	0.9494	FALSE	FALSE	FALSE	finn-b-I9_MI	11	103088414	0.0359		0.4529	Myocardial infarction || id:finn-b-I9_MI	Myocardial infarction	Myocardial infarction || ||	TRUE	igd	11	103088414	0.0026	1.50E-09	343836	ebi-a-GCST90018977	Serum uric acid levels || id:ebi-a-GCST90018977	TRUE	reported	igd	2	TRUE
rs6860575	T	C	T	C	-0.0114	0.0172	0.472925	0.5422	FALSE	FALSE	FALSE	finn-b-I9_MI	5	68642499	0.0157		0.2718	Myocardial infarction || id:finn-b-I9_MI	Myocardial infarction	Myocardial infarction || ||	TRUE	igd	5	68642499	0.0018	1.88E-10	343836	ebi-a-GCST90018977	Serum uric acid levels || id:ebi-a-GCST90018977	TRUE	reported	igd	2	TRUE
rs6939175	A	G	A	G	-0.012	-0.0045	0.287096	0.2425	FALSE	FALSE	FALSE	finn-b-I9_MI	6	116305183	0.0182		0.8055	Myocardial infarction || id:finn-b-I9_MI	Myocardial infarction	Myocardial infarction || ||	TRUE	igd	6	116305183	0.002	3.60E-09	343836	ebi-a-GCST90018977	Serum uric acid levels || id:ebi-a-GCST90018977	TRUE	reported	igd	2	TRUE
rs703978	G	C	G	C	0.0117	-0.0019	0.615663	0.6567	FALSE	TRUE	FALSE	finn-b-I9_MI	10	80944147	0.0164		0.9067	Myocardial infarction || id:finn-b-I9_MI	Myocardial infarction	Myocardial infarction || ||	TRUE	igd	10	80944147	0.0018	1.11E-10	343836	ebi-a-GCST90018977	Serum uric acid levels || id:ebi-a-GCST90018977	TRUE	reported	igd	2	TRUE
rs7200986	A	G	A	G	-0.0135	-0.0066	0.38712	0.4937	FALSE	FALSE	FALSE	finn-b-I9_MI	16	68099946	0.0156		0.672699	Myocardial infarction || id:finn-b-I9_MI	Myocardial infarction	Myocardial infarction || ||	TRUE	igd	16	68099946	0.0018	3.00E-13	343836	ebi-a-GCST90018977	Serum uric acid levels || id:ebi-a-GCST90018977	TRUE	reported	igd	2	TRUE
rs7230932	A	G	A	G	-0.0101	-0.0018	0.359474	0.4642	FALSE	FALSE	FALSE	finn-b-I9_MI	18	58179582	0.0157		0.9077	Myocardial infarction || id:finn-b-I9_MI	Myocardial infarction	Myocardial infarction || ||	TRUE	igd	18	58179582	0.0018	4.09E-08	343836	ebi-a-GCST90018977	Serum uric acid levels || id:ebi-a-GCST90018977	TRUE	reported	igd	2	TRUE
rs72818964	A	G	A	G	0.0155	-0.0333	0.17609	0.1672	FALSE	FALSE	FALSE	finn-b-I9_MI	2	101578022	0.021		0.113	Myocardial infarction || id:finn-b-I9_MI	Myocardial infarction	Myocardial infarction || ||	TRUE	igd	2	101578022	0.0027	5.59E-09	343836	ebi-a-GCST90018977	Serum uric acid levels || id:ebi-a-GCST90018977	TRUE	reported	igd	2	TRUE
rs72951456	T	C	T	C	0.0264	0.0324	0.048935	0.05911	FALSE	FALSE	FALSE	finn-b-I9_MI	6	53832348	0.0331		0.329	Myocardial infarction || id:finn-b-I9_MI	Myocardial infarction	Myocardial infarction || ||	TRUE	igd	6	53832348	0.0048	3.17E-08	343836	ebi-a-GCST90018977	Serum uric acid levels || id:ebi-a-GCST90018977	TRUE	reported	igd	2	TRUE
rs73169739	C	T	C	T	0.0242	-0.0192	0.0622486	0.03831	FALSE	FALSE	FALSE	finn-b-I9_MI	3	170750018	0.0409		0.6386	Myocardial infarction || id:finn-b-I9_MI	Myocardial infarction	Myocardial infarction || ||	TRUE	igd	3	170750018	0.0036	2.90E-11	343836	ebi-a-GCST90018977	Serum uric acid levels || id:ebi-a-GCST90018977	TRUE	reported	igd	2	TRUE
rs7402939	C	T	C	T	0.012	-0.0086	0.587977	0.6186	FALSE	FALSE	FALSE	finn-b-I9_MI	15	99183876	0.0161		0.5928	Myocardial infarction || id:finn-b-I9_MI	Myocardial infarction	Myocardial infarction || ||	TRUE	igd	15	99183876	0.0018	3.52E-11	343836	ebi-a-GCST90018977	Serum uric acid levels || id:ebi-a-GCST90018977	TRUE	reported	igd	2	TRUE
rs74606487	G	A	G	A	-0.0148	0.0139	0.134383	0.2236	FALSE	FALSE	FALSE	finn-b-I9_MI	16	89795305	0.0189		0.463	Myocardial infarction || id:finn-b-I9_MI	Myocardial infarction	Myocardial infarction || ||	TRUE	igd	16	89795305	0.0027	3.95E-08	343836	ebi-a-GCST90018977	Serum uric acid levels || id:ebi-a-GCST90018977	TRUE	reported	igd	2	TRUE
rs753009	T	C	T	C	0.0142	-0.0036	0.239402	0.1919	FALSE	FALSE	FALSE	finn-b-I9_MI	20	25268661	0.0197		0.8544	Myocardial infarction || id:finn-b-I9_MI	Myocardial infarction	Myocardial infarction || ||	TRUE	igd	20	25268661	0.0021	3.63E-11	343836	ebi-a-GCST90018977	Serum uric acid levels || id:ebi-a-GCST90018977	TRUE	reported	igd	2	TRUE
rs7586329	C	T	C	T	0.0641	-0.1027	0.992254	0.998	FALSE	FALSE	FALSE	finn-b-I9_MI	2	158759642	0.1862		0.5813	Myocardial infarction || id:finn-b-I9_MI	Myocardial infarction	Myocardial infarction || ||	TRUE	igd	2	158759642	0.0116	3.25E-08	343836	ebi-a-GCST90018977	Serum uric acid levels || id:ebi-a-GCST90018977	TRUE	reported	igd	2	TRUE
rs7642977	T	C	T	C	0.0106	0.0188	0.416168	0.3079	FALSE	FALSE	FALSE	finn-b-I9_MI	3	193810750	0.0169		0.2655	Myocardial infarction || id:finn-b-I9_MI	Myocardial infarction	Myocardial infarction || ||	TRUE	igd	3	193810750	0.0019	3.94E-08	343836	ebi-a-GCST90018977	Serum uric acid levels || id:ebi-a-GCST90018977	TRUE	reported	igd	2	TRUE
rs7651369	G	A	G	A	-0.011	-0.0031	0.477149	0.3464	FALSE	FALSE	FALSE	finn-b-I9_MI	3	132222601	0.0164		0.8499	Myocardial infarction || id:finn-b-I9_MI	Myocardial infarction	Myocardial infarction || ||	TRUE	igd	3	132222601	0.0019	1.31E-08	343836	ebi-a-GCST90018977	Serum uric acid levels || id:ebi-a-GCST90018977	TRUE	reported	igd	2	TRUE
rs7677783	T	C	T	C	-0.0114	0.0165	0.610034	0.5703	FALSE	FALSE	FALSE	finn-b-I9_MI	4	79548714	0.0157		0.2921	Myocardial infarction || id:finn-b-I9_MI	Myocardial infarction	Myocardial infarction || ||	TRUE	igd	4	79548714	0.0018	3.34E-10	343836	ebi-a-GCST90018977	Serum uric acid levels || id:ebi-a-GCST90018977	TRUE	reported	igd	2	TRUE
rs77008184	G	A	G	A	0.0188	-0.0269	0.100256	0.1603	FALSE	FALSE	FALSE	finn-b-I9_MI	13	96109869	0.0213		0.2063	Myocardial infarction || id:finn-b-I9_MI	Myocardial infarction	Myocardial infarction || ||	TRUE	igd	13	96109869	0.0029	1.70E-10	343836	ebi-a-GCST90018977	Serum uric acid levels || id:ebi-a-GCST90018977	TRUE	reported	igd	2	TRUE
rs7766720	C	T	C	T	0.021	0.102	0.106151	0.05595	FALSE	FALSE	FALSE	finn-b-I9_MI	6	107172979	0.0339		0.00261198	Myocardial infarction || id:finn-b-I9_MI	Myocardial infarction	Myocardial infarction || ||	TRUE	igd	6	107172979	0.0029	6.35E-13	343836	ebi-a-GCST90018977	Serum uric acid levels || id:ebi-a-GCST90018977	TRUE	reported	igd	2	TRUE
rs77924615	A	G	A	G	-0.0151	-0.0189	0.202983	0.2226	FALSE	FALSE	FALSE	finn-b-I9_MI	16	20392332	0.0189		0.3171	Myocardial infarction || id:finn-b-I9_MI	Myocardial infarction	Myocardial infarction || ||	TRUE	igd	16	20392332	0.0022	9.05E-12	343836	ebi-a-GCST90018977	Serum uric acid levels || id:ebi-a-GCST90018977	TRUE	reported	igd	2	TRUE
rs784257	C	T	C	T	0.0149	-0.0368	0.81295	0.8297	FALSE	FALSE	FALSE	finn-b-I9_MI	18	53397199	0.0208		0.0766108	Myocardial infarction || id:finn-b-I9_MI	Myocardial infarction	Myocardial infarction || ||	TRUE	igd	18	53397199	0.0026	1.34E-08	343836	ebi-a-GCST90018977	Serum uric acid levels || id:ebi-a-GCST90018977	TRUE	reported	igd	2	TRUE
rs78671965	T	A	T	A	0.0271	0.0536	0.055477	0.03462	FALSE	TRUE	FALSE	finn-b-I9_MI	17	7859317	0.0428		0.2109	Myocardial infarction || id:finn-b-I9_MI	Myocardial infarction	Myocardial infarction || ||	TRUE	igd	17	7859317	0.0045	1.73E-09	343836	ebi-a-GCST90018977	Serum uric acid levels || id:ebi-a-GCST90018977	TRUE	reported	igd	2	TRUE
rs8039645	A	C	A	C	0.0127	-0.0075	0.206227	0.2797	FALSE	FALSE	FALSE	finn-b-I9_MI	15	90670222	0.0174		0.666	Myocardial infarction || id:finn-b-I9_MI	Myocardial infarction	Myocardial infarction || ||	TRUE	igd	15	90670222	0.0022	1.01E-08	343836	ebi-a-GCST90018977	Serum uric acid levels || id:ebi-a-GCST90018977	TRUE	reported	igd	2	TRUE
rs856560	C	T	C	T	0.0133	-0.0267	0.704475	0.692	FALSE	FALSE	FALSE	finn-b-I9_MI	7	46726963	0.0168		0.1123	Myocardial infarction || id:finn-b-I9_MI	Myocardial infarction	Myocardial infarction || ||	TRUE	igd	7	46726963	0.002	2.74E-11	343836	ebi-a-GCST90018977	Serum uric acid levels || id:ebi-a-GCST90018977	TRUE	reported	igd	2	TRUE
rs926979	C	T	C	T	0.0137	-0.0054	0.716224	0.6421	FALSE	FALSE	FALSE	finn-b-I9_MI	1	48685435	0.0162		0.740399	Myocardial infarction || id:finn-b-I9_MI	Myocardial infarction	Myocardial infarction || ||	TRUE	igd	1	48685435	0.002	3.35E-12	343836	ebi-a-GCST90018977	Serum uric acid levels || id:ebi-a-GCST90018977	TRUE	reported	igd	2	TRUE
rs9307594	G	A	G	A	0.0105	0.0158	0.575262	0.6509	FALSE	FALSE	FALSE	finn-b-I9_MI	4	128094309	0.0164		0.3348	Myocardial infarction || id:finn-b-I9_MI	Myocardial infarction	Myocardial infarction || ||	TRUE	igd	4	128094309	0.0019	2.92E-08	343836	ebi-a-GCST90018977	Serum uric acid levels || id:ebi-a-GCST90018977	TRUE	reported	igd	2	TRUE
rs9333592	T	C	T	C	-0.0239	-0.0095	0.078094	0.05375	FALSE	FALSE	FALSE	finn-b-I9_MI	7	155605071	0.035		0.785199	Myocardial infarction || id:finn-b-I9_MI	Myocardial infarction	Myocardial infarction || ||	TRUE	igd	7	155605071	0.0039	5.83E-10	343836	ebi-a-GCST90018977	Serum uric acid levels || id:ebi-a-GCST90018977	TRUE	reported	igd	2	TRUE
rs9807214	A	G	A	G	0.0128	0.0072	0.240309	0.2592	FALSE	FALSE	FALSE	finn-b-I9_MI	18	42782952	0.0178		0.6878	Myocardial infarction || id:finn-b-I9_MI	Myocardial infarction	Myocardial infarction || ||	TRUE	igd	18	42782952	0.0021	1.32E-09	343836	ebi-a-GCST90018977	Serum uric acid levels || id:ebi-a-GCST90018977	TRUE	reported	igd	2	TRUE
rs9843304	T	C	T	C	0.0103	-0.0129	0.530975	0.4933	FALSE	FALSE	FALSE	finn-b-I9_MI	3	149211387	0.0156		0.408	Myocardial infarction || id:finn-b-I9_MI	Myocardial infarction	Myocardial infarction || ||	TRUE	igd	3	149211387	0.0018	5.07E-09	343836	ebi-a-GCST90018977	Serum uric acid levels || id:ebi-a-GCST90018977	TRUE	reported	igd	2	TRUE
rs9872445	T	C	T	C	-0.0126	-0.0289	0.56094	0.5919	FALSE	FALSE	FALSE	finn-b-I9_MI	3	94043746	0.0159		0.0692899	Myocardial infarction || id:finn-b-I9_MI	Myocardial infarction	Myocardial infarction || ||	TRUE	igd	3	94043746	0.002	8.31E-10	343836	ebi-a-GCST90018977	Serum uric acid levels || id:ebi-a-GCST90018977	TRUE	reported	igd	2	TRUE
rs9880232	A	C	A	C	-0.0144	-0.0073	0.774593	0.7344	FALSE	FALSE	FALSE	finn-b-I9_MI	3	185360578	0.0177		0.6804	Myocardial infarction || id:finn-b-I9_MI	Myocardial infarction	Myocardial infarction || ||	TRUE	igd	3	185360578	0.0022	3.93E-11	343836	ebi-a-GCST90018977	Serum uric acid levels || id:ebi-a-GCST90018977	TRUE	reported	igd	2	TRUE
