# Supplementary material for: Uric acid is associated with increased risk of myocardial infarction: results from NHANES 2009-2018 and bidirectional two-sample Mendelian randomization analysis
Source: Front Endocrinol (Lausanne). 2024 Oct 18;15:1424070. doi: 10.3389/fendo.2024.1424070 (PMC11527614; doi:10.3389/fendo.2024.1424070)
Supplement: Supplementary file 3 [file DataSheet3.csv]

SNP	effect_allele.exposure	other_allele.exposure	effect_allele.outcome	other_allele.outcome	beta.exposure	beta.outcome	eaf.exposure	eaf.outcome	remove	palindromic	ambiguous	id.outcome	chr	pos	se.outcome	samplesize.outcome	pval.outcome	outcome	originalname.outcome	outcome.deprecated	mr_keep.outcome	data_source.outcome	chr.exposure	pos.exposure	se.exposure	pval.exposure	samplesize.exposure	id.exposure	exposure	mr_keep.exposure	pval_origin.exposure	data_source.exposure	action	mr_keep	R2	F	FMean	F_pow_beta_se
rs10211562	T	G	T	G	-0.0134	-0.0128	0.447795	0.442	FALSE	FALSE	FALSE	finn-b-I9_MI	2	111930796	0.0157		0.4148	Myocardial infarction || id:finn-b-I9_MI	Myocardial infarction	Myocardial infarction || ||	TRUE	igd	2	111930796	0.0018	4.31E-14	343836	ebi-a-GCST90018977	Serum uric acid levels || id:ebi-a-GCST90018977	TRUE	reported	igd	2	TRUE	8.88E-05	30.53560678	60.34119244	55.41975309
rs10405423	A	C	A	C	0.0216	-0.0108	0.721138	0.6409	FALSE	FALSE	FALSE	finn-b-I9_MI	19	7211311	0.0163		0.5062	Myocardial infarction || id:finn-b-I9_MI	Myocardial infarction	Myocardial infarction || ||	TRUE	igd	19	7211311	0.002	2.13E-26	343836	ebi-a-GCST90018977	Serum uric acid levels || id:ebi-a-GCST90018977	TRUE	reported	igd	2	TRUE	0.000187649	64.53206148	60.34119244	116.64
rs10429294	T	C	T	C	0.0205	-0.0535	0.577397	0.5495	FALSE	FALSE	FALSE	finn-b-I9_MI	8	95969322	0.0157		0.000635697	Myocardial infarction || id:finn-b-I9_MI	Myocardial infarction	Myocardial infarction || ||	TRUE	igd	8	95969322	0.0018	4.10E-30	343836	ebi-a-GCST90018977	Serum uric acid levels || id:ebi-a-GCST90018977	TRUE	reported	igd	2	TRUE	0.00020509	70.53143419	60.34119244	129.7067901
rs1047891	A	C	A	C	-0.0271	-0.0411	0.270739	0.3237	FALSE	FALSE	FALSE	finn-b-I9_MI	2	211540507	0.0167		0.0138299	Myocardial infarction || id:finn-b-I9_MI	Myocardial infarction	Myocardial infarction || ||	TRUE	igd	2	211540507	0.002	1.54E-41	343836	ebi-a-GCST90018977	Serum uric acid levels || id:ebi-a-GCST90018977	TRUE	reported	igd	2	TRUE	0.000290003	99.74179302	60.34119244	183.6025
rs11065983	A	C	A	C	-0.0313	-0.0044	0.173858	0.005089	FALSE	FALSE	FALSE	finn-b-I9_MI	12	112065795	0.1101		0.9683	Myocardial infarction || id:finn-b-I9_MI	Myocardial infarction	Myocardial infarction || ||	TRUE	igd	12	112065795	0.0034	3.29E-20	343836	ebi-a-GCST90018977	Serum uric acid levels || id:ebi-a-GCST90018977	TRUE	reported	igd	2	TRUE	0.000281428	96.7919215	60.34119244	84.7482699
rs11164916	C	G	C	G	0.0188	-0.0077	0.606666	0.6283	FALSE	TRUE	FALSE	finn-b-I9_MI	1	93853015	0.0161		0.6308	Myocardial infarction || id:finn-b-I9_MI	Myocardial infarction	Myocardial infarction || ||	TRUE	igd	1	93853015	0.0018	1.79E-25	343836	ebi-a-GCST90018977	Serum uric acid levels || id:ebi-a-GCST90018977	TRUE	reported	igd	2	TRUE	0.000168677	58.00680167	60.34119244	109.0864198
rs11243143	A	G	A	G	-0.0353	-0.0116	0.63507	0.5983	FALSE	FALSE	FALSE	finn-b-I9_MI	6	7120457	0.0159		0.4656	Myocardial infarction || id:finn-b-I9_MI	Myocardial infarction	Myocardial infarction || ||	TRUE	igd	6	7120457	0.0021	5.13E-63	343836	ebi-a-GCST90018977	Serum uric acid levels || id:ebi-a-GCST90018977	TRUE	reported	igd	2	TRUE	0.000577578	198.7056894	60.34119244	282.5600907
rs11264341	T	C	T	C	-0.0352	0.0308	0.516603	0.4782	FALSE	FALSE	FALSE	finn-b-I9_MI	1	155151493	0.0156		0.0485199	Myocardial infarction || id:finn-b-I9_MI	Myocardial infarction	Myocardial infarction || ||	TRUE	igd	1	155151493	0.0018	1.57E-82	343836	ebi-a-GCST90018977	Serum uric acid levels || id:ebi-a-GCST90018977	TRUE	reported	igd	2	TRUE	0.000618837	212.9089203	60.34119244	382.4197531
rs114165349	C	G	C	G	0.0805	0.102	0.023533	0.03726	FALSE	TRUE	FALSE	finn-b-I9_MI	1	27021913	0.0413		0.0135101	Myocardial infarction || id:finn-b-I9_MI	Myocardial infarction	Myocardial infarction || ||	TRUE	igd	1	27021913	0.0067	8.01E-33	343836	ebi-a-GCST90018977	Serum uric acid levels || id:ebi-a-GCST90018977	TRUE	reported	igd	2	TRUE	0.000297822	102.4317997	60.34119244	144.3584317
rs11564722	T	C	T	C	-0.0204	0.0197	0.297748	0.2341	FALSE	FALSE	FALSE	finn-b-I9_MI	11	2178330	0.0185		0.287	Myocardial infarction || id:finn-b-I9_MI	Myocardial infarction	Myocardial infarction || ||	TRUE	igd	11	2178330	0.002	1.45E-24	343836	ebi-a-GCST90018977	Serum uric acid levels || id:ebi-a-GCST90018977	TRUE	reported	igd	2	TRUE	0.000174033	59.8489556	60.34119244	104.04
rs11657044	C	T	C	T	0.0268	0.0143	0.749028	0.8143	FALSE	FALSE	FALSE	finn-b-I9_MI	17	59450105	0.02		0.4747	Myocardial infarction || id:finn-b-I9_MI	Myocardial infarction	Myocardial infarction || ||	TRUE	igd	17	59450105	0.0022	1.19E-34	343836	ebi-a-GCST90018977	Serum uric acid levels || id:ebi-a-GCST90018977	TRUE	reported	igd	2	TRUE	0.000270037	92.8729026	60.34119244	148.3966942
rs1169288	C	A	C	A	-0.0202	0.0362	0.362519	0.3735	FALSE	FALSE	FALSE	finn-b-I9_MI	12	121416650	0.0162		0.0248502	Myocardial infarction || id:finn-b-I9_MI	Myocardial infarction	Myocardial infarction || ||	TRUE	igd	12	121416650	0.0019	1.83E-27	343836	ebi-a-GCST90018977	Serum uric acid levels || id:ebi-a-GCST90018977	TRUE	reported	igd	2	TRUE	0.000188595	64.85769146	60.34119244	113.0304709
rs1260326	C	T	C	T	-0.0445	-9.00E-04	0.561756	0.6501	FALSE	FALSE	FALSE	finn-b-I9_MI	2	27730940	0.0164		0.954	Myocardial infarction || id:finn-b-I9_MI	Myocardial infarction	Myocardial infarction || ||	TRUE	igd	2	27730940	0.0018	1.88E-136	343836	ebi-a-GCST90018977	Serum uric acid levels || id:ebi-a-GCST90018977	TRUE	reported	igd	2	TRUE	0.00097502	335.5723648	60.34119244	611.1882716
rs13107325	T	C	T	C	-0.031	-0.1299	0.074844	0.01416	FALSE	FALSE	FALSE	finn-b-I9_MI	4	103188709	0.0672		0.0534306	Myocardial infarction || id:finn-b-I9_MI	Myocardial infarction	Myocardial infarction || ||	TRUE	igd	4	103188709	0.0039	9.97E-16	343836	ebi-a-GCST90018977	Serum uric acid levels || id:ebi-a-GCST90018977	TRUE	reported	igd	2	TRUE	0.000133084	45.76484168	60.34119244	63.18211703
rs1317983	C	T	C	T	0.0304	0.0012	0.744566	0.6803	FALSE	FALSE	FALSE	finn-b-I9_MI	6	43806335	0.0168		0.9416	Myocardial infarction || id:finn-b-I9_MI	Myocardial infarction	Myocardial infarction || ||	TRUE	igd	6	43806335	0.002	2.65E-50	343836	ebi-a-GCST90018977	Serum uric acid levels || id:ebi-a-GCST90018977	TRUE	reported	igd	2	TRUE	0.000351527	120.9095433	60.34119244	231.04
rs13230509	C	G	C	G	0.0314	-0.0017	0.58922	0.6548	FALSE	TRUE	FALSE	finn-b-I9_MI	7	1286192	0.0166		0.9192	Myocardial infarction || id:finn-b-I9_MI	Myocardial infarction	Myocardial infarction || ||	TRUE	igd	7	1286192	0.0019	2.61E-58	343836	ebi-a-GCST90018977	Serum uric acid levels || id:ebi-a-GCST90018977	TRUE	reported	igd	2	TRUE	0.000477283	164.1845219	60.34119244	273.1191136
rs13247874	T	C	T	C	-0.0345	-0.002	0.171856	0.1781	FALSE	FALSE	FALSE	finn-b-I9_MI	7	73010442	0.0204		0.9205	Myocardial infarction || id:finn-b-I9_MI	Myocardial infarction	Myocardial infarction || ||	TRUE	igd	7	73010442	0.0023	1.99E-49	343836	ebi-a-GCST90018977	Serum uric acid levels || id:ebi-a-GCST90018977	TRUE	reported	igd	2	TRUE	0.000338796	116.5291897	60.34119244	225
rs1511299	C	T	C	T	-0.0211	-0.0013	0.266849	0.246	FALSE	FALSE	FALSE	finn-b-I9_MI	3	141716072	0.0181		0.9433	Myocardial infarction || id:finn-b-I9_MI	Myocardial infarction	Myocardial infarction || ||	TRUE	igd	3	141716072	0.002	4.15E-26	343836	ebi-a-GCST90018977	Serum uric acid levels || id:ebi-a-GCST90018977	TRUE	reported	igd	2	TRUE	0.000174202	59.90711405	60.34119244	111.3025
rs157512	C	T	C	T	-0.0202	-0.0331	0.23748	0.2979	FALSE	FALSE	FALSE	finn-b-I9_MI	5	55809127	0.017		0.05153	Myocardial infarction || id:finn-b-I9_MI	Myocardial infarction	Myocardial infarction || ||	TRUE	igd	5	55809127	0.0025	7.68E-16	343836	ebi-a-GCST90018977	Serum uric acid levels || id:ebi-a-GCST90018977	TRUE	reported	igd	2	TRUE	0.000147778	50.8187546	60.34119244	65.2864
rs17050272	A	G	A	G	0.0218	-0.0156	0.429899	0.5351	FALSE	FALSE	FALSE	finn-b-I9_MI	2	121306440	0.0157		0.3206	Myocardial infarction || id:finn-b-I9_MI	Myocardial infarction	Myocardial infarction || ||	TRUE	igd	2	121306440	0.0018	1.59E-34	343836	ebi-a-GCST90018977	Serum uric acid levels || id:ebi-a-GCST90018977	TRUE	reported	igd	2	TRUE	0.000232949	80.11451734	60.34119244	146.6790123
rs17632159	C	G	C	G	-0.0299	-0.0115	0.299966	0.253	FALSE	TRUE	FALSE	finn-b-I9_MI	5	72431482	0.018		0.521601	Myocardial infarction || id:finn-b-I9_MI	Myocardial infarction	Myocardial infarction || ||	TRUE	igd	5	72431482	0.0019	3.10E-54	343836	ebi-a-GCST90018977	Serum uric acid levels || id:ebi-a-GCST90018977	TRUE	reported	igd	2	TRUE	0.00037546	129.1443612	60.34119244	247.6481994
rs181673	C	A	C	A	0.0173	-0.0039	0.590031	0.5107	FALSE	FALSE	FALSE	finn-b-I9_MI	10	119388528	0.0156		0.8014	Myocardial infarction || id:finn-b-I9_MI	Myocardial infarction	Myocardial infarction || ||	TRUE	igd	10	119388528	0.0018	1.56E-21	343836	ebi-a-GCST90018977	Serum uric acid levels || id:ebi-a-GCST90018977	TRUE	reported	igd	2	TRUE	0.000144793	49.79202138	60.34119244	92.37345679
rs187355703	G	C	G	C	0.0563	0.0291	0.0191647	0.02397	FALSE	TRUE	FALSE	finn-b-I9_MI	2	176993583	0.051		0.568499	Myocardial infarction || id:finn-b-I9_MI	Myocardial infarction	Myocardial infarction || ||	TRUE	igd	2	176993583	0.0064	1.32E-18	343836	ebi-a-GCST90018977	Serum uric acid levels || id:ebi-a-GCST90018977	TRUE	reported	igd	2	TRUE	0.000119164	40.97750135	60.34119244	77.38500977
rs2075252	C	T	C	T	-0.0261	0.0195	0.672548	0.7201	FALSE	FALSE	FALSE	finn-b-I9_MI	2	170010985	0.0173		0.2595	Myocardial infarction || id:finn-b-I9_MI	Myocardial infarction	Myocardial infarction || ||	TRUE	igd	2	170010985	0.002	1.69E-40	343836	ebi-a-GCST90018977	Serum uric acid levels || id:ebi-a-GCST90018977	TRUE	reported	igd	2	TRUE	0.000300042	103.1955783	60.34119244	170.3025
rs219777	A	G	A	G	-0.0227	0.0138	0.24762	0.209	FALSE	FALSE	FALSE	finn-b-I9_MI	21	37834721	0.0192		0.4713	Myocardial infarction || id:finn-b-I9_MI	Myocardial infarction	Myocardial infarction || ||	TRUE	igd	21	37834721	0.0023	4.19E-22	343836	ebi-a-GCST90018977	Serum uric acid levels || id:ebi-a-GCST90018977	TRUE	reported	igd	2	TRUE	0.000192002	66.02932911	60.34119244	97.40831758
rs2210315	T	C	T	C	0.0181	0.0202	0.17134	0.2052	FALSE	FALSE	FALSE	finn-b-I9_MI	14	102764820	0.0192		0.2944	Myocardial infarction || id:finn-b-I9_MI	Myocardial infarction	Myocardial infarction || ||	TRUE	igd	14	102764820	0.0027	2.27E-11	343836	ebi-a-GCST90018977	Serum uric acid levels || id:ebi-a-GCST90018977	TRUE	reported	igd	2	TRUE	9.30E-05	31.98979872	60.34119244	44.93964335
rs2219647	A	G	A	G	0.0163	0.0031	0.255685	0.2093	FALSE	FALSE	FALSE	finn-b-I9_MI	16	51733405	0.0192		0.8734	Myocardial infarction || id:finn-b-I9_MI	Myocardial infarction	Myocardial infarction || ||	TRUE	igd	16	51733405	0.002	1.25E-15	343836	ebi-a-GCST90018977	Serum uric acid levels || id:ebi-a-GCST90018977	TRUE	reported	igd	2	TRUE	0.000101127	34.77442576	60.34119244	66.4225
rs2229357	A	G	A	G	-0.0449	-0.0202	0.199117	0.233	FALSE	FALSE	FALSE	finn-b-I9_MI	12	57843711	0.0183		0.2708	Myocardial infarction || id:finn-b-I9_MI	Myocardial infarction	Myocardial infarction || ||	TRUE	igd	12	57843711	0.0022	1.12E-90	343836	ebi-a-GCST90018977	Serum uric acid levels || id:ebi-a-GCST90018977	TRUE	reported	igd	2	TRUE	0.000642984	221.2219657	60.34119244	416.5309917
rs2240193	A	C	A	C	-0.0258	0.0372	0.356532	0.1777	FALSE	FALSE	FALSE	finn-b-I9_MI	12	113335661	0.0208		0.0739605	Myocardial infarction || id:finn-b-I9_MI	Myocardial infarction	Myocardial infarction || ||	TRUE	igd	12	113335661	0.0037	2.09E-12	343836	ebi-a-GCST90018977	Serum uric acid levels || id:ebi-a-GCST90018977	TRUE	reported	igd	2	TRUE	0.000305418	105.0452353	60.34119244	48.62235208
rs2762353	G	A	G	A	0.0668	4.00E-04	0.642554	0.6274	FALSE	FALSE	FALSE	finn-b-I9_MI	6	25794431	0.0161		0.9805	Myocardial infarction || id:finn-b-I9_MI	Myocardial infarction	Myocardial infarction || ||	TRUE	igd	6	25794431	0.0019	1.00E-200	343836	ebi-a-GCST90018977	Serum uric acid levels || id:ebi-a-GCST90018977	TRUE	reported	igd	2	TRUE	0.00204976	706.2247381	60.34119244	1236.077562
rs2823139	A	G	A	G	0.0152	0.0291	0.314419	0.382	FALSE	FALSE	FALSE	finn-b-I9_MI	21	16576783	0.0161		0.0697798	Myocardial infarction || id:finn-b-I9_MI	Myocardial infarction	Myocardial infarction || ||	TRUE	igd	21	16576783	0.0019	2.41E-15	343836	ebi-a-GCST90018977	Serum uric acid levels || id:ebi-a-GCST90018977	TRUE	reported	igd	2	TRUE	9.96E-05	34.25128006	60.34119244	64
rs28419182	A	G	A	G	0.018	0.0437	0.694159	0.7352	FALSE	FALSE	FALSE	finn-b-I9_MI	5	176728400	0.0176		0.0132501	Myocardial infarction || id:finn-b-I9_MI	Myocardial infarction	Myocardial infarction || ||	TRUE	igd	5	176728400	0.002	2.87E-19	343836	ebi-a-GCST90018977	Serum uric acid levels || id:ebi-a-GCST90018977	TRUE	reported	igd	2	TRUE	0.000137572	47.30839782	60.34119244	81
rs35994853	T	C	T	C	0.0151	0.0052	0.370769	0.5407	FALSE	FALSE	FALSE	finn-b-I9_MI	7	128738262	0.0156		0.7408	Myocardial infarction || id:finn-b-I9_MI	Myocardial infarction	Myocardial infarction || ||	TRUE	igd	7	128738262	0.0019	1.44E-15	343836	ebi-a-GCST90018977	Serum uric acid levels || id:ebi-a-GCST90018977	TRUE	reported	igd	2	TRUE	0.000106389	36.58410567	60.34119244	63.16066482
rs3734537	A	C	A	C	0.0401	-0.0058	0.13326	0.07804	FALSE	FALSE	FALSE	finn-b-I9_MI	6	26422627	0.0311		0.8523	Myocardial infarction || id:finn-b-I9_MI	Myocardial infarction	Myocardial infarction || ||	TRUE	igd	6	26422627	0.003	5.29E-41	343836	ebi-a-GCST90018977	Serum uric acid levels || id:ebi-a-GCST90018977	TRUE	reported	igd	2	TRUE	0.000371456	127.7666655	60.34119244	178.6677778
rs455213	C	T	C	T	0.0165	-0.0284	0.402199	0.3919	FALSE	FALSE	FALSE	finn-b-I9_MI	5	34660235	0.0159		0.0749704	Myocardial infarction || id:finn-b-I9_MI	Myocardial infarction	Myocardial infarction || ||	TRUE	igd	5	34660235	0.0018	1.44E-19	343836	ebi-a-GCST90018977	Serum uric acid levels || id:ebi-a-GCST90018977	TRUE	reported	igd	2	TRUE	0.000130917	45.01955393	60.34119244	84.02777778
rs4777466	T	C	T	C	-0.0149	0.0025	0.355818	0.2701	FALSE	FALSE	FALSE	finn-b-I9_MI	15	72136872	0.0176		0.8866	Myocardial infarction || id:finn-b-I9_MI	Myocardial infarction	Myocardial infarction || ||	TRUE	igd	15	72136872	0.0019	1.84E-14	343836	ebi-a-GCST90018977	Serum uric acid levels || id:ebi-a-GCST90018977	TRUE	reported	igd	2	TRUE	0.000101775	34.99709965	60.34119244	61.49861496
rs4886755	G	A	G	A	0.0285	0.0042	0.506423	0.4251	FALSE	FALSE	FALSE	finn-b-I9_MI	15	76298132	0.0157		0.791199	Myocardial infarction || id:finn-b-I9_MI	Myocardial infarction	Myocardial infarction || ||	TRUE	igd	15	76298132	0.0018	2.84E-57	343836	ebi-a-GCST90018977	Serum uric acid levels || id:ebi-a-GCST90018977	TRUE	reported	igd	2	TRUE	0.000406058	139.6732554	60.34119244	250.6944444
rs4897160	A	G	A	G	0.0145	-0.0014	0.477568	0.5051	FALSE	FALSE	FALSE	finn-b-I9_MI	6	126223944	0.0156		0.9292	Myocardial infarction || id:finn-b-I9_MI	Myocardial infarction	Myocardial infarction || ||	TRUE	igd	6	126223944	0.0018	1.79E-16	343836	ebi-a-GCST90018977	Serum uric acid levels || id:ebi-a-GCST90018977	TRUE	reported	igd	2	TRUE	0.000104913	36.07658118	60.34119244	64.89197531
rs62106258	C	T	C	T	-0.0342	0.0158	0.048343	0.02046	FALSE	FALSE	FALSE	finn-b-I9_MI	2	417167	0.0558		0.7769	Myocardial infarction || id:finn-b-I9_MI	Myocardial infarction	Myocardial infarction || ||	TRUE	igd	2	417167	0.0047	5.11E-13	343836	ebi-a-GCST90018977	Serum uric acid levels || id:ebi-a-GCST90018977	TRUE	reported	igd	2	TRUE	0.000107621	37.007676	60.34119244	52.94884563
rs62262727	A	G	A	G	0.0358	-0.0413	0.069758	0.0645	FALSE	FALSE	FALSE	finn-b-I9_MI	3	49803395	0.032		0.1976	Myocardial infarction || id:finn-b-I9_MI	Myocardial infarction	Myocardial infarction || ||	TRUE	igd	3	49803395	0.004	3.53E-19	343836	ebi-a-GCST90018977	Serum uric acid levels || id:ebi-a-GCST90018977	TRUE	reported	igd	2	TRUE	0.000166336	57.20145526	60.34119244	80.1025
rs62294340	A	G	A	G	-0.017	-0.0072	0.374617	0.2804	FALSE	FALSE	FALSE	finn-b-I9_MI	3	169155476	0.0174		0.6801	Myocardial infarction || id:finn-b-I9_MI	Myocardial infarction	Myocardial infarction || ||	TRUE	igd	3	169155476	0.0018	9.99E-21	343836	ebi-a-GCST90018977	Serum uric acid levels || id:ebi-a-GCST90018977	TRUE	reported	igd	2	TRUE	0.000135413	46.56600972	60.34119244	89.19753086
rs6464165	C	T	C	T	0.0267	0.0089	0.28282	0.2293	FALSE	FALSE	FALSE	finn-b-I9_MI	7	151413124	0.0186		0.6329	Myocardial infarction || id:finn-b-I9_MI	Myocardial infarction	Myocardial infarction || ||	TRUE	igd	7	151413124	0.0023	3.79E-32	343836	ebi-a-GCST90018977	Serum uric acid levels || id:ebi-a-GCST90018977	TRUE	reported	igd	2	TRUE	0.000289195	99.46384408	60.34119244	134.7618147
rs676015	C	T	C	T	-0.015	0.0182	0.664388	0.6707	FALSE	FALSE	FALSE	finn-b-I9_MI	6	2064648	0.0167		0.276	Myocardial infarction || id:finn-b-I9_MI	Myocardial infarction	Myocardial infarction || ||	TRUE	igd	6	2064648	0.0019	1.88E-15	343836	ebi-a-GCST90018977	Serum uric acid levels || id:ebi-a-GCST90018977	TRUE	reported	igd	2	TRUE	0.000100339	34.50358115	60.34119244	62.32686981
rs7247977	C	T	C	T	0.0176	-0.0048	0.469395	0.3234	FALSE	FALSE	FALSE	finn-b-I9_MI	19	33358355	0.0166		0.7712	Myocardial infarction || id:finn-b-I9_MI	Myocardial infarction	Myocardial infarction || ||	TRUE	igd	19	33358355	0.0018	2.47E-22	343836	ebi-a-GCST90018977	Serum uric acid levels || id:ebi-a-GCST90018977	TRUE	reported	igd	2	TRUE	0.0001543	53.06167618	60.34119244	95.60493827
rs72681698	C	T	C	T	-0.0717	-0.2009	0.011039	0.001325	FALSE	FALSE	FALSE	finn-b-I9_MI	14	51207741	0.2401		0.4028	Myocardial infarction || id:finn-b-I9_MI	Myocardial infarction	Myocardial infarction || ||	TRUE	igd	14	51207741	0.0097	1.63E-13	343836	ebi-a-GCST90018977	Serum uric acid levels || id:ebi-a-GCST90018977	TRUE	reported	igd	2	TRUE	0.000112248	38.59888653	60.34119244	54.63800616
rs7331398	C	T	C	T	-0.0148	9.00E-04	0.503392	0.4011	FALSE	FALSE	FALSE	finn-b-I9_MI	13	72340262	0.016		0.9526	Myocardial infarction || id:finn-b-I9_MI	Myocardial infarction	Myocardial infarction || ||	TRUE	igd	13	72340262	0.0019	1.37E-14	343836	ebi-a-GCST90018977	Serum uric acid levels || id:ebi-a-GCST90018977	TRUE	reported	igd	2	TRUE	0.000109515	37.65909085	60.34119244	60.67590028
rs738409	G	C	G	C	-0.0199	-0.0303	0.281751	0.2273	FALSE	TRUE	FALSE	finn-b-I9_MI	22	44324727	0.0186		0.1027	Myocardial infarction || id:finn-b-I9_MI	Myocardial infarction	Myocardial infarction || ||	TRUE	igd	22	44324727	0.002	7.17E-23	343836	ebi-a-GCST90018977	Serum uric acid levels || id:ebi-a-GCST90018977	TRUE	reported	igd	2	TRUE	0.000160279	55.11820658	60.34119244	99.0025
rs74397112	T	C	T	C	0.0227	0.0817	0.103764	0.1264	FALSE	FALSE	FALSE	finn-b-I9_MI	12	133094111	0.0235		0.000500196	Myocardial infarction || id:finn-b-I9_MI	Myocardial infarction	Myocardial infarction || ||	TRUE	igd	12	133094111	0.0029	5.19E-15	343836	ebi-a-GCST90018977	Serum uric acid levels || id:ebi-a-GCST90018977	TRUE	reported	igd	2	TRUE	9.58E-05	32.95651225	60.34119244	61.27110583
rs75523587	A	T	A	T	0.0174	-0.0204	0.206794	0.1401	FALSE	TRUE	FALSE	finn-b-I9_MI	10	134413583	0.0225		0.3656	Myocardial infarction || id:finn-b-I9_MI	Myocardial infarction	Myocardial infarction || ||	TRUE	igd	10	134413583	0.0022	1.94E-15	343836	ebi-a-GCST90018977	Serum uric acid levels || id:ebi-a-GCST90018977	TRUE	reported	igd	2	TRUE	9.93E-05	34.15422021	60.34119244	62.55371901
rs76895963	G	T	G	T	-0.0557	-0.0092	0.021069	0.0312	FALSE	FALSE	FALSE	finn-b-I9_MI	12	4384844	0.0469		0.8439	Myocardial infarction || id:finn-b-I9_MI	Myocardial infarction	Myocardial infarction || ||	TRUE	igd	12	4384844	0.0078	9.75E-13	343836	ebi-a-GCST90018977	Serum uric acid levels || id:ebi-a-GCST90018977	TRUE	reported	igd	2	TRUE	0.000127978	44.00892845	60.34119244	50.99424721
rs7773175	G	C	G	C	-0.0216	-0.0099	0.271964	0.1742	FALSE	TRUE	FALSE	finn-b-I9_MI	6	31240959	0.0205		0.629901	Myocardial infarction || id:finn-b-I9_MI	Myocardial infarction	Myocardial infarction || ||	TRUE	igd	6	31240959	0.002	6.52E-28	343836	ebi-a-GCST90018977	Serum uric acid levels || id:ebi-a-GCST90018977	TRUE	reported	igd	2	TRUE	0.000184757	63.53760481	60.34119244	116.64
rs807624	T	G	T	G	-0.0168	-0.0336	0.477412	0.2986	FALSE	FALSE	FALSE	finn-b-I9_MI	2	15782471	0.017		0.0484596	Myocardial infarction || id:finn-b-I9_MI	Myocardial infarction	Myocardial infarction || ||	TRUE	igd	2	15782471	0.0019	8.23E-19	343836	ebi-a-GCST90018977	Serum uric acid levels || id:ebi-a-GCST90018977	TRUE	reported	igd	2	TRUE	0.000140832	48.42964768	60.34119244	78.18282548
rs833805	G	A	G	A	0.0226	0.0655	0.882604	0.8904	FALSE	FALSE	FALSE	finn-b-I9_MI	6	44030011	0.0255		0.0102301	Myocardial infarction || id:finn-b-I9_MI	Myocardial infarction	Myocardial infarction || ||	TRUE	igd	6	44030011	0.0028	1.47E-15	343836	ebi-a-GCST90018977	Serum uric acid levels || id:ebi-a-GCST90018977	TRUE	reported	igd	2	TRUE	0.000105844	36.39660324	60.34119244	65.14795918
rs836968	T	C	T	C	-0.014	0.0111	0.34602	0.3246	FALSE	FALSE	FALSE	finn-b-I9_MI	12	50267335	0.0167		0.5041	Myocardial infarction || id:finn-b-I9_MI	Myocardial infarction	Myocardial infarction || ||	TRUE	igd	12	50267335	0.0019	3.59E-13	343836	ebi-a-GCST90018977	Serum uric acid levels || id:ebi-a-GCST90018977	TRUE	reported	igd	2	TRUE	8.87E-05	30.50275606	60.34119244	54.29362881
rs963837	C	T	C	T	-0.0245	0.0058	0.42566	0.4852	FALSE	FALSE	FALSE	finn-b-I9_MI	11	30749090	0.0157		0.710901	Myocardial infarction || id:finn-b-I9_MI	Myocardial infarction	Myocardial infarction || ||	TRUE	igd	11	30749090	0.0018	4.72E-43	343836	ebi-a-GCST90018977	Serum uric acid levels || id:ebi-a-GCST90018977	TRUE	reported	igd	2	TRUE	0.000293491	100.9416428	60.34119244	185.2623457
