# Supplementary material for: Uric acid is associated with increased risk of myocardial infarction: results from NHANES 2009-2018 and bidirectional two-sample Mendelian randomization analysis
Source: Front Endocrinol (Lausanne). 2024 Oct 18;15:1424070. doi: 10.3389/fendo.2024.1424070 (PMC11527614; doi:10.3389/fendo.2024.1424070)
Supplement: Supplementary file 4 [file DataSheet4.csv]

SNP	effect_allele.exposure	other_allele.exposure	effect_allele.outcome	other_allele.outcome	beta.exposure	beta.outcome	eaf.exposure	eaf.outcome	remove	palindromic	ambiguous	id.outcome	chr	pos	se.outcome	samplesize.outcome	pval.outcome	outcome	originalname.outcome	outcome.deprecated	mr_keep.outcome	data_source.outcome	chr.exposure	pos.exposure	se.exposure	pval.exposure	samplesize.exposure	id.exposure	exposure	mr_keep.exposure	pval_origin.exposure	data_source.exposure	action	mr_keep	R2	F	FMean	F_pow_beta_se
rs1021409	G	T	G	T	0.0188	-0.0157	0.163106	0.1964	FALSE	FALSE	FALSE	finn-b-I9_MI	2	114008170	0.0196		0.4239	Myocardial infarction || id:finn-b-I9_MI	Myocardial infarction	Myocardial infarction || ||	TRUE	igd	2	114008170	0.0024	4.1783e-15	343836	ebi-a-GCST90018977	Serum uric acid levels || id:ebi-a-GCST90018977	TRUE	reported	igd	2	TRUE	9.64908396722163e-05	33.1800329370953	51.0884897613723	61.3611111111111
rs10886117	A	G	A	G	0.021	0.0116	0.228111	0.1614	FALSE	FALSE	FALSE	finn-b-I9_MI	10	119480578	0.0214		0.587899	Myocardial infarction || id:finn-b-I9_MI	Myocardial infarction	Myocardial infarction || ||	TRUE	igd	10	119480578	0.0022	5.01649e-22	343836	ebi-a-GCST90018977	Serum uric acid levels || id:ebi-a-GCST90018977	TRUE	reported	igd	2	TRUE	0.000155299359820878	53.4054939236691	51.0884897613723	91.1157024793388
rs11202328	T	C	T	C	-0.0254	-0.0081	0.273079	0.1659	FALSE	FALSE	FALSE	finn-b-I9_MI	10	88845190	0.021		0.701	Myocardial infarction || id:finn-b-I9_MI	Myocardial infarction	Myocardial infarction || ||	TRUE	igd	10	88845190	0.0023	2.11495e-27	343836	ebi-a-GCST90018977	Serum uric acid levels || id:ebi-a-GCST90018977	TRUE	reported	igd	2	TRUE	0.000256137371284233	88.0913003922584	51.0884897613723	121.958412098299
rs112214565	A	G	A	G	0.0578	-0.1376	0.017376	0.004647	FALSE	FALSE	FALSE	finn-b-I9_MI	4	9600462	0.1184		0.2451	Myocardial infarction || id:finn-b-I9_MI	Myocardial infarction	Myocardial infarction || ||	TRUE	igd	4	9600462	0.0083	4.33711e-12	343836	ebi-a-GCST90018977	Serum uric acid levels || id:ebi-a-GCST90018977	TRUE	reported	igd	2	TRUE	0.000114083502933688	39.2302626734886	51.0884897613723	48.4952823341559
rs11396409	AC	A	AC	A	-0.028	0.0403	0.806714	0.7875	FALSE	FALSE	FALSE	finn-b-I9_MI	16	69560330	0.0192		0.0360296	Myocardial infarction || id:finn-b-I9_MI	Myocardial infarction	Myocardial infarction || ||	TRUE	igd	16	69560330	0.0022	9.65828e-36	343836	ebi-a-GCST90018977	Serum uric acid levels || id:ebi-a-GCST90018977	TRUE	reported	igd	2	TRUE	0.000244492786815872	84.0854911581126	51.0884897613723	161.98347107438
rs114158982	G	C	G	C	0.0584	0.0141	0.017469	0.02726	FALSE	TRUE	FALSE	finn-b-I9_MI	4	10974887	0.0488		0.772101	Myocardial infarction || id:finn-b-I9_MI	Myocardial infarction	Myocardial infarction || ||	TRUE	igd	4	10974887	0.0077	4.94425e-14	343836	ebi-a-GCST90018977	Serum uric acid levels || id:ebi-a-GCST90018977	TRUE	reported	igd	2	TRUE	0.000117076571640104	40.2596193915173	51.0884897613723	57.523359757126
rs1171614	C	T	C	T	0.0563	0.0388	0.76883	0.8414	FALSE	FALSE	FALSE	finn-b-I9_MI	10	61469538	0.0214		0.0694704	Myocardial infarction || id:finn-b-I9_MI	Myocardial infarction	Myocardial infarction || ||	TRUE	igd	10	61469538	0.0024	1.72982e-120	343836	ebi-a-GCST90018977	Serum uric acid levels || id:ebi-a-GCST90018977	TRUE	reported	igd	2	TRUE	0.00112670074030672	387.834996320091	51.0884897613723	550.293402777778
rs12096443	T	C	T	C	-0.0174	0.0104	0.346507	0.2696	FALSE	FALSE	FALSE	finn-b-I9_MI	1	50984962	0.0176		0.5541	Myocardial infarction || id:finn-b-I9_MI	Myocardial infarction	Myocardial infarction || ||	TRUE	igd	1	50984962	0.0019	1.53993e-19	343836	ebi-a-GCST90018977	Serum uric acid levels || id:ebi-a-GCST90018977	TRUE	reported	igd	2	TRUE	0.00013711388761281	47.150881474126	51.0884897613723	83.8670360110803
rs12105304	G	A	G	A	0.0206	-0.0068	0.236609	0.2525	FALSE	FALSE	FALSE	finn-b-I9_MI	2	18677222	0.0179		0.7051	Myocardial infarction || id:finn-b-I9_MI	Myocardial infarction	Myocardial infarction || ||	TRUE	igd	2	18677222	0.0021	7.90679e-22	343836	ebi-a-GCST90018977	Serum uric acid levels || id:ebi-a-GCST90018977	TRUE	reported	igd	2	TRUE	0.000153300203719318	52.7179039110371	51.0884897613723	96.2267573696145
rs12575710	A	G	A	G	0.0264	0.0544	0.208351	0.1476	FALSE	FALSE	FALSE	finn-b-I9_MI	11	63849330	0.022		0.0134199	Myocardial infarction || id:finn-b-I9_MI	Myocardial infarction	Myocardial infarction || ||	TRUE	igd	11	63849330	0.0024	4.16102e-29	343836	ebi-a-GCST90018977	Serum uric acid levels || id:ebi-a-GCST90018977	TRUE	reported	igd	2	TRUE	0.000229914364684942	79.0705551235289	51.0884897613723	121
rs12987661	C	T	C	T	-0.0302	-0.0403	0.100501	0.1232	FALSE	FALSE	FALSE	finn-b-I9_MI	2	69813458	0.0236		0.0876193	Myocardial infarction || id:finn-b-I9_MI	Myocardial infarction	Myocardial infarction || ||	TRUE	igd	2	69813458	0.0029	4.21502e-25	343836	ebi-a-GCST90018977	Serum uric acid levels || id:ebi-a-GCST90018977	TRUE	reported	igd	2	TRUE	0.000164897833418096	56.7068324892951	51.0884897613723	108.447086801427
rs13411042	A	C	A	C	0.0145	0.0239	0.444883	0.4319	FALSE	FALSE	FALSE	finn-b-I9_MI	2	183087067	0.0157		0.1277	Myocardial infarction || id:finn-b-I9_MI	Myocardial infarction	Myocardial infarction || ||	TRUE	igd	2	183087067	0.0018	4.33012e-16	343836	ebi-a-GCST90018977	Serum uric acid levels || id:ebi-a-GCST90018977	TRUE	reported	igd	2	TRUE	0.000103847569908776	35.7100337522405	51.0884897613723	64.891975308642
rs140885868	G	A	G	A	-0.0893	0.019	0.013354	0.02886	FALSE	FALSE	FALSE	finn-b-I9_MI	1	147744072	0.0473		0.687401	Myocardial infarction || id:finn-b-I9_MI	Myocardial infarction	Myocardial infarction || ||	TRUE	igd	1	147744072	0.0097	2.40381e-20	343836	ebi-a-GCST90018977	Serum uric acid levels || id:ebi-a-GCST90018977	TRUE	reported	igd	2	TRUE	0.000210138508225702	72.2679501165062	51.0884897613723	84.753852694229
rs148179165	A	C	A	C	0.0164	-0.009	0.346904	0.2968	FALSE	FALSE	FALSE	finn-b-I9_MI	12	52249232	0.0172		0.6005	Myocardial infarction || id:finn-b-I9_MI	Myocardial infarction	Myocardial infarction || ||	TRUE	igd	12	52249232	0.0019	3.20406e-18	343836	ebi-a-GCST90018977	Serum uric acid levels || id:ebi-a-GCST90018977	TRUE	reported	igd	2	TRUE	0.000121872023824609	41.9088529564367	51.0884897613723	74.5041551246538
rs150147865	T	A	T	A	-0.1163	-0.0327	0.0088936	0.03155	FALSE	TRUE	FALSE	finn-b-I9_MI	1	120326253	0.0453		0.4703	Myocardial infarction || id:finn-b-I9_MI	Myocardial infarction	Myocardial infarction || ||	TRUE	igd	1	120326253	0.0116	8.70162e-24	343836	ebi-a-GCST90018977	Serum uric acid levels || id:ebi-a-GCST90018977	TRUE	reported	igd	2	TRUE	0.000238444493943385	82.004877742104	51.0884897613723	100.517910225922
rs150386926	AGACT	A	AGACT	A	0.0159	0.0123	0.3782	0.5502	FALSE	FALSE	FALSE	finn-b-I9_MI	8	32412419	0.0157		0.4341	Myocardial infarction || id:finn-b-I9_MI	Myocardial infarction	Myocardial infarction || ||	TRUE	igd	8	32412419	0.0019	2.25424e-17	343836	ebi-a-GCST90018977	Serum uric acid levels || id:ebi-a-GCST90018977	TRUE	reported	igd	2	TRUE	0.0001189040059512	40.8881017413177	51.0884897613723	70.0304709141274
rs17013743	G	A	G	A	-0.0298	-0.015	0.0793353	0.08865	FALSE	FALSE	FALSE	finn-b-I9_MI	4	88966311	0.0277		0.5888	Myocardial infarction || id:finn-b-I9_MI	Myocardial infarction	Myocardial infarction || ||	TRUE	igd	4	88966311	0.0034	8.65964e-19	343836	ebi-a-GCST90018977	Serum uric acid levels || id:ebi-a-GCST90018977	TRUE	reported	igd	2	TRUE	0.000129727032565678	44.610351683733	51.0884897613723	76.8200692041523
rs17592117	C	T	C	T	0.0426	0.0317	0.0916586	0.2057	FALSE	FALSE	FALSE	finn-b-I9_MI	10	52643038	0.0193		0.1009	Myocardial infarction || id:finn-b-I9_MI	Myocardial infarction	Myocardial infarction || ||	TRUE	igd	10	52643038	0.0031	1.79597e-43	343836	ebi-a-GCST90018977	Serum uric acid levels || id:ebi-a-GCST90018977	TRUE	reported	igd	2	TRUE	0.000302184039292623	103.932553725038	51.0884897613723	188.840790842872
rs17786744	G	A	G	A	0.0223	0.0393	0.365981	0.4534	FALSE	FALSE	FALSE	finn-b-I9_MI	8	23777006	0.0157		0.01222	Myocardial infarction || id:finn-b-I9_MI	Myocardial infarction	Myocardial infarction || ||	TRUE	igd	8	23777006	0.0018	1.16091e-33	343836	ebi-a-GCST90018977	Serum uric acid levels || id:ebi-a-GCST90018977	TRUE	reported	igd	2	TRUE	0.000230781256759597	79.3687594587345	51.0884897613723	153.484567901235
rs200419650	CA	C	CA	C	-0.0164	-0.0244	0.648915	0.6433	FALSE	FALSE	FALSE	finn-b-I9_MI	4	144090717	0.0162		0.1329	Myocardial infarction || id:finn-b-I9_MI	Myocardial infarction	Myocardial infarction || ||	TRUE	igd	4	144090717	0.0019	9.82426e-18	343836	ebi-a-GCST90018977	Serum uric acid levels || id:ebi-a-GCST90018977	TRUE	reported	igd	2	TRUE	0.000122551259707128	42.1424544410196	51.0884897613723	74.5041551246538
rs2057291	G	A	G	A	-0.0146	0.0198	0.673553	0.6797	FALSE	FALSE	FALSE	finn-b-I9_MI	20	57472043	0.0167		0.2372	Myocardial infarction || id:finn-b-I9_MI	Myocardial infarction	Myocardial infarction || ||	TRUE	igd	20	57472043	0.0019	5.74513e-15	343836	ebi-a-GCST90018977	Serum uric acid levels || id:ebi-a-GCST90018977	TRUE	reported	igd	2	TRUE	9.37389671313471e-05	32.2336655751575	51.0884897613723	59.0470914127424
rs2060824	C	T	C	T	0.0135	0.0126	0.480515	0.4674	FALSE	FALSE	FALSE	finn-b-I9_MI	2	61484556	0.0156		0.4189	Myocardial infarction || id:finn-b-I9_MI	Myocardial infarction	Myocardial infarction || ||	TRUE	igd	2	61484556	0.0018	3.27793e-14	343836	ebi-a-GCST90018977	Serum uric acid levels || id:ebi-a-GCST90018977	TRUE	reported	igd	2	TRUE	9.09866120254875e-05	31.2871374698098	51.0884897613723	56.25
rs2195525	T	C	T	C	-0.014	-0.0179	0.600575	0.5059	FALSE	FALSE	FALSE	finn-b-I9_MI	11	119235404	0.0156		0.2509	Myocardial infarction || id:finn-b-I9_MI	Myocardial infarction	Myocardial infarction || ||	TRUE	igd	11	119235404	0.0019	6.72048e-14	343836	ebi-a-GCST90018977	Serum uric acid levels || id:ebi-a-GCST90018977	TRUE	reported	igd	2	TRUE	9.4034790395e-05	32.3353987731204	51.0884897613723	54.2936288088643
rs2231145	C	T	C	T	-0.0787	-0.097	0.0426661	0.01136	FALSE	FALSE	FALSE	finn-b-I9_MI	4	89039584	0.0732		0.1853	Myocardial infarction || id:finn-b-I9_MI	Myocardial infarction	Myocardial infarction || ||	TRUE	igd	4	89039584	0.0046	3.35429e-64	343836	ebi-a-GCST90018977	Serum uric acid levels || id:ebi-a-GCST90018977	TRUE	reported	igd	2	TRUE	0.000505971255710442	174.058189176488	51.0884897613723	292.707466918715
rs2436958	C	T	C	T	-0.0188	-0.0191	0.828966	0.9137	FALSE	FALSE	FALSE	finn-b-I9_MI	8	103641791	0.0278		0.4926	Myocardial infarction || id:finn-b-I9_MI	Myocardial infarction	Myocardial infarction || ||	TRUE	igd	8	103641791	0.0024	1.44311e-15	343836	ebi-a-GCST90018977	Serum uric acid levels || id:ebi-a-GCST90018977	TRUE	reported	igd	2	TRUE	0.000100222415422207	34.4633279822529	51.0884897613723	61.3611111111111
rs2437817	A	C	A	C	-0.0146	-0.0115	0.309596	0.4489	FALSE	FALSE	FALSE	finn-b-I9_MI	9	107690057	0.0158		0.466	Myocardial infarction || id:finn-b-I9_MI	Myocardial infarction	Myocardial infarction || ||	TRUE	igd	9	107690057	0.0019	2.59597e-14	343836	ebi-a-GCST90018977	Serum uric acid levels || id:ebi-a-GCST90018977	TRUE	reported	igd	2	TRUE	9.11243297713549e-05	31.3344981377456	51.0884897613723	59.0470914127424
rs255749	A	G	A	G	0.0159	-0.0238	0.73012	0.6518	FALSE	FALSE	FALSE	finn-b-I9_MI	5	53318596	0.0163		0.1445	Myocardial infarction || id:finn-b-I9_MI	Myocardial infarction	Myocardial infarction || ||	TRUE	igd	5	53318596	0.002	1.50383e-15	343836	ebi-a-GCST90018977	Serum uric acid levels || id:ebi-a-GCST90018977	TRUE	reported	igd	2	TRUE	9.9629784495072e-05	34.259520590732	51.0884897613723	63.2025
rs2581824	A	C	A	C	0.03	-4e-04	0.446643	0.3896	FALSE	FALSE	FALSE	finn-b-I9_MI	3	53022408	0.016		0.9793	Myocardial infarction || id:finn-b-I9_MI	Myocardial infarction	Myocardial infarction || ||	TRUE	igd	3	53022408	0.0018	4.93856e-64	343836	ebi-a-GCST90018977	Serum uric acid levels || id:ebi-a-GCST90018977	TRUE	reported	igd	2	TRUE	0.0004448754549918	153.031387099615	51.0884897613723	277.777777777778
rs2788144	G	A	G	A	0.0395	-0.0103	0.03673	0.03562	FALSE	FALSE	FALSE	finn-b-I9_MI	1	212069929	0.0424		0.808	Myocardial infarction || id:finn-b-I9_MI	Myocardial infarction	Myocardial infarction || ||	TRUE	igd	1	212069929	0.0054	3.37987e-13	343836	ebi-a-GCST90018977	Serum uric acid levels || id:ebi-a-GCST90018977	TRUE	reported	igd	2	TRUE	0.00011040612060555	37.9655697035562	51.0884897613723	53.5065157750343
rs28517717	T	C	T	C	-0.0218	-0.0427	0.338371	0.2331	FALSE	FALSE	FALSE	finn-b-I9_MI	9	33179451	0.0184		0.0205802	Myocardial infarction || id:finn-b-I9_MI	Myocardial infarction	Myocardial infarction || ||	TRUE	igd	9	33179451	0.0019	9.77687e-30	343836	ebi-a-GCST90018977	Serum uric acid levels || id:ebi-a-GCST90018977	TRUE	reported	igd	2	TRUE	0.000212789723552902	73.1799137417033	51.0884897613723	131.645429362881
rs2926590	A	C	A	C	0.0193	-0.0383	0.182865	0.1181	FALSE	FALSE	FALSE	finn-b-I9_MI	8	76417878	0.0242		0.1128	Myocardial infarction || id:finn-b-I9_MI	Myocardial infarction	Myocardial infarction || ||	TRUE	igd	8	76417878	0.0023	5.1027e-17	343836	ebi-a-GCST90018977	Serum uric acid levels || id:ebi-a-GCST90018977	TRUE	reported	igd	2	TRUE	0.00011131892836454	38.2794936475043	51.0884897613723	70.413988657845
rs2941484	T	C	T	C	0.0318	0.014	0.443189	0.4836	FALSE	FALSE	FALSE	finn-b-I9_MI	8	76478768	0.0156		0.369	Myocardial infarction || id:finn-b-I9_MI	Myocardial infarction	Myocardial infarction || ||	TRUE	igd	8	76478768	0.0018	1.30287e-71	343836	ebi-a-GCST90018977	Serum uric acid levels || id:ebi-a-GCST90018977	TRUE	reported	igd	2	TRUE	0.000499092466589072	171.69064866652	51.0884897613723	312.111111111111
rs3116068	T	C	T	C	0.0184	-0.0063	0.212027	0.2473	FALSE	FALSE	FALSE	finn-b-I9_MI	11	66104993	0.0182		0.7307	Myocardial infarction || id:finn-b-I9_MI	Myocardial infarction	Myocardial infarction || ||	TRUE	igd	11	66104993	0.0022	1.67494e-17	343836	ebi-a-GCST90018977	Serum uric acid levels || id:ebi-a-GCST90018977	TRUE	reported	igd	2	TRUE	0.00011312748879662	38.9014778093919	51.0884897613723	69.9504132231405
rs3212198	T	C	T	C	-0.0172	0.0072	0.503289	0.5525	FALSE	FALSE	FALSE	finn-b-I9_MI	20	43044362	0.0157		0.646001	Myocardial infarction || id:finn-b-I9_MI	Myocardial infarction	Myocardial infarction || ||	TRUE	igd	20	43044362	0.0018	4.79844e-21	343836	ebi-a-GCST90018977	Serum uric acid levels || id:ebi-a-GCST90018977	TRUE	reported	igd	2	TRUE	0.000147913599489175	50.8652482287153	51.0884897613723	91.3086419753086
rs34381009	G	A	G	A	-0.0387	-0.0409	0.169001	0.1432	FALSE	FALSE	FALSE	finn-b-I9_MI	11	65587810	0.0222		0.06584	Myocardial infarction || id:finn-b-I9_MI	Myocardial infarction	Myocardial infarction || ||	TRUE	igd	11	65587810	0.0023	2.09701e-61	343836	ebi-a-GCST90018977	Serum uric acid levels || id:ebi-a-GCST90018977	TRUE	reported	igd	2	TRUE	0.000420670154758565	144.701573624627	51.0884897613723	283.117202268431
rs34555420	T	G	T	G	0.0531	0.0389	0.10085	0.04706	FALSE	FALSE	FALSE	finn-b-I9_MI	6	26090270	0.0374		0.2984	Myocardial infarction || id:finn-b-I9_MI	Myocardial infarction	Myocardial infarction || ||	TRUE	igd	6	26090270	0.0034	1.40185e-55	343836	ebi-a-GCST90018977	Serum uric acid levels || id:ebi-a-GCST90018977	TRUE	reported	igd	2	TRUE	0.00051136039526355	175.913045109327	51.0884897613723	243.910899653979
rs35523212	G	A	G	A	-0.0448	0.0138	0.518307	0.592	FALSE	FALSE	FALSE	finn-b-I9_MI	4	10123377	0.0158		0.3829	Myocardial infarction || id:finn-b-I9_MI	Myocardial infarction	Myocardial infarction || ||	TRUE	igd	4	10123377	0.0018	7.63836e-130	343836	ebi-a-GCST90018977	Serum uric acid levels || id:ebi-a-GCST90018977	TRUE	reported	igd	2	TRUE	0.00100217469614481	344.927411998568	51.0884897613723	619.456790123457
rs3845534	A	G	A	G	0.0151	0.0089	0.581636	0.5575	FALSE	FALSE	FALSE	finn-b-I9_MI	1	163738950	0.0157		0.5727	Myocardial infarction || id:finn-b-I9_MI	Myocardial infarction	Myocardial infarction || ||	TRUE	igd	1	163738950	0.0018	3.56862e-16	343836	ebi-a-GCST90018977	Serum uric acid levels || id:ebi-a-GCST90018977	TRUE	reported	igd	2	TRUE	0.000110965883669094	38.1580778903115	51.0884897613723	70.3734567901235
rs45499402	C	G	C	G	0.1462	0.0999	0.163764	0.07471	FALSE	TRUE	FALSE	finn-b-I9_MI	4	89043634	0.0298		0.000802306	Myocardial infarction || id:finn-b-I9_MI	Myocardial infarction	Myocardial infarction || ||	TRUE	igd	4	89043634	0.0024	1e-200	343836	ebi-a-GCST90018977	Serum uric acid levels || id:ebi-a-GCST90018977	TRUE	reported	igd	2	TRUE	0.00585426043220142	2024.74717873925	51.0884897613723	3710.84027777778
rs4575545	A	G	A	G	-0.0267	0.0043	0.298394	0.3043	FALSE	FALSE	FALSE	finn-b-I9_MI	16	79755446	0.017		0.7985	Myocardial infarction || id:finn-b-I9_MI	Myocardial infarction	Myocardial infarction || ||	TRUE	igd	16	79755446	0.0019	2.2269e-43	343836	ebi-a-GCST90018977	Serum uric acid levels || id:ebi-a-GCST90018977	TRUE	reported	igd	2	TRUE	0.000298494201504896	102.66309962018	51.0884897613723	197.476454293629
rs4783505	T	G	T	G	0.0139	0.0168	0.461732	0.5759	FALSE	FALSE	FALSE	finn-b-I9_MI	16	20819538	0.0158		0.2862	Myocardial infarction || id:finn-b-I9_MI	Myocardial infarction	Myocardial infarction || ||	TRUE	igd	16	20819538	0.0019	6.18016e-13	343836	ebi-a-GCST90018977	Serum uric acid levels || id:ebi-a-GCST90018977	TRUE	reported	igd	2	TRUE	9.60391111632099e-05	33.0246834089322	51.0884897613723	53.5207756232687
rs4789278	A	G	A	G	-0.0179	-0.0112	0.264277	0.1237	FALSE	FALSE	FALSE	finn-b-I9_MI	17	74308433	0.0237		0.6369	Myocardial infarction || id:finn-b-I9_MI	Myocardial infarction	Myocardial infarction || ||	TRUE	igd	17	74308433	0.0022	1.3471e-15	343836	ebi-a-GCST90018977	Serum uric acid levels || id:ebi-a-GCST90018977	TRUE	reported	igd	2	TRUE	0.000124597623480602	42.8462378112357	51.0884897613723	66.2004132231405
rs4966019	T	C	T	C	-0.0323	-0.0142	0.599258	0.649	FALSE	FALSE	FALSE	finn-b-I9_MI	15	99274326	0.0163		0.3847	Myocardial infarction || id:finn-b-I9_MI	Myocardial infarction	Myocardial infarction || ||	TRUE	igd	15	99274326	0.0018	1.09698e-70	343836	ebi-a-GCST90018977	Serum uric acid levels || id:ebi-a-GCST90018977	TRUE	reported	igd	2	TRUE	0.000501087699676169	172.377364307413	51.0884897613723	322.003086419753
rs496708	A	C	A	C	-0.0133	-0.0202	0.447339	0.3759	FALSE	FALSE	FALSE	finn-b-I9_MI	1	234851184	0.0161		0.2091	Myocardial infarction || id:finn-b-I9_MI	Myocardial infarction	Myocardial infarction || ||	TRUE	igd	1	234851184	0.0018	7.26273e-13	343836	ebi-a-GCST90018977	Serum uric acid levels || id:ebi-a-GCST90018977	TRUE	reported	igd	2	TRUE	8.74639040537686e-05	30.0756945240837	51.0884897613723	54.5956790123457
rs56379622	A	G	A	G	-0.0374	0.0061	0.0447	0.01831	FALSE	FALSE	FALSE	finn-b-I9_MI	9	130756222	0.0588		0.9178	Myocardial infarction || id:finn-b-I9_MI	Myocardial infarction	Myocardial infarction || ||	TRUE	igd	9	130756222	0.0049	2.89801e-14	343836	ebi-a-GCST90018977	Serum uric acid levels || id:ebi-a-GCST90018977	TRUE	reported	igd	2	TRUE	0.0001194594472632	41.0791268800863	51.0884897613723	58.2573927530196
rs589852	T	C	T	C	-0.0288	0.0094	0.596218	0.5503	FALSE	FALSE	FALSE	finn-b-I9_MI	11	64257440	0.0157		0.550201	Myocardial infarction || id:finn-b-I9_MI	Myocardial infarction	Myocardial infarction || ||	TRUE	igd	11	64257440	0.0018	3.83707e-58	343836	ebi-a-GCST90018977	Serum uric acid levels || id:ebi-a-GCST90018977	TRUE	reported	igd	2	TRUE	0.000399362249002107	137.369179587894	51.0884897613723	256
rs61941404	T	C	T	C	-0.028	-0.0508	0.071351	0.07508	FALSE	FALSE	FALSE	finn-b-I9_MI	12	113588466	0.0298		0.0883894	Myocardial infarction || id:finn-b-I9_MI	Myocardial infarction	Myocardial infarction || ||	TRUE	igd	12	113588466	0.0037	2.41102e-14	343836	ebi-a-GCST90018977	Serum uric acid levels || id:ebi-a-GCST90018977	TRUE	reported	igd	2	TRUE	0.000103895734564832	35.7265978394905	51.0884897613723	57.2680788897005
rs6429747	T	C	T	C	-0.0215	-0.0012	0.31423	0.3495	FALSE	FALSE	FALSE	finn-b-I9_MI	1	15823889	0.0163		0.9394	Myocardial infarction || id:finn-b-I9_MI	Myocardial infarction	Myocardial infarction || ||	TRUE	igd	1	15823889	0.0022	9.59622e-23	343836	ebi-a-GCST90018977	Serum uric acid levels || id:ebi-a-GCST90018977	TRUE	reported	igd	2	TRUE	0.00019922004931395	68.5122754547074	51.0884897613723	95.5061983471074
rs6804946	C	T	C	T	-0.0216	-0.0119	0.20022	0.1952	FALSE	FALSE	FALSE	finn-b-I9_MI	3	126012852	0.0197		0.546	Myocardial infarction || id:finn-b-I9_MI	Myocardial infarction	Myocardial infarction || ||	TRUE	igd	3	126012852	0.0025	1.77296e-17	343836	ebi-a-GCST90018977	Serum uric acid levels || id:ebi-a-GCST90018977	TRUE	reported	igd	2	TRUE	0.000149422326676992	51.3841542105334	51.0884897613723	74.6496
rs6825697	C	G	C	G	0.0365	-0.0314	0.917691	0.90917	FALSE	TRUE	FALSE	finn-b-I9_MI	4	9488798	0.0272		0.2492	Myocardial infarction || id:finn-b-I9_MI	Myocardial infarction	Myocardial infarction || ||	TRUE	igd	4	9488798	0.0038	1.11712e-21	343836	ebi-a-GCST90018977	Serum uric acid levels || id:ebi-a-GCST90018977	TRUE	reported	igd	2	TRUE	0.000201260951888875	69.2142882653002	51.0884897613723	92.26108033241
rs686364	G	A	G	A	0.0167	-0.021	0.286199	0.2115	FALSE	FALSE	FALSE	finn-b-I9_MI	21	31587793	0.0191		0.272	Myocardial infarction || id:finn-b-I9_MI	Myocardial infarction	Myocardial infarction || ||	TRUE	igd	21	31587793	0.002	3.09671e-17	343836	ebi-a-GCST90018977	Serum uric acid levels || id:ebi-a-GCST90018977	TRUE	reported	igd	2	TRUE	0.000113948392269514	39.1837964382033	51.0884897613723	69.7225
rs7188156	G	T	G	T	0.0276	-0.0215	0.168983	0.1706	FALSE	FALSE	FALSE	finn-b-I9_MI	16	79938114	0.0207		0.3	Myocardial infarction || id:finn-b-I9_MI	Myocardial infarction	Myocardial infarction || ||	TRUE	igd	16	79938114	0.0024	2.51884e-31	343836	ebi-a-GCST90018977	Serum uric acid levels || id:ebi-a-GCST90018977	TRUE	reported	igd	2	TRUE	0.000213944479145623	73.5771274627681	51.0884897613723	132.25
rs7224610	A	C	A	C	-0.0265	0.0327	0.662467	0.5767	FALSE	FALSE	FALSE	finn-b-I9_MI	17	53364788	0.0158		0.0388803	Myocardial infarction || id:finn-b-I9_MI	Myocardial infarction	Myocardial infarction || ||	TRUE	igd	17	53364788	0.0019	6.51028e-44	343836	ebi-a-GCST90018977	Serum uric acid levels || id:ebi-a-GCST90018977	TRUE	reported	igd	2	TRUE	0.000314052483607999	108.015844293042	51.0884897613723	194.529085872576
rs7302925	G	A	G	A	-0.0184	0.0483	0.827202	0.8109	FALSE	FALSE	FALSE	finn-b-I9_MI	12	56861458	0.0199		0.01493	Myocardial infarction || id:finn-b-I9_MI	Myocardial infarction	Myocardial infarction || ||	TRUE	igd	12	56861458	0.0023	2.30409e-15	343836	ebi-a-GCST90018977	Serum uric acid levels || id:ebi-a-GCST90018977	TRUE	reported	igd	2	TRUE	9.67867549218355e-05	33.2817983290526	51.0884897613723	64
rs73349296	T	G	T	G	-0.0146	0.0088	0.30367	0.2824	FALSE	FALSE	FALSE	finn-b-I9_MI	14	96906740	0.0174		0.6132	Myocardial infarction || id:finn-b-I9_MI	Myocardial infarction	Myocardial infarction || ||	TRUE	igd	14	96906740	0.0022	4.48642e-11	343836	ebi-a-GCST90018977	Serum uric acid levels || id:ebi-a-GCST90018977	TRUE	reported	igd	2	TRUE	9.0147295698552e-05	30.9984997001346	51.0884897613723	44.0413223140496
rs754600	A	G	A	G	0.0152	-0.0018	0.295842	0.1924	FALSE	FALSE	FALSE	finn-b-I9_MI	9	95432029	0.0197		0.9277	Myocardial infarction || id:finn-b-I9_MI	Myocardial infarction	Myocardial infarction || ||	TRUE	igd	9	95432029	0.0021	1.31009e-12	343836	ebi-a-GCST90018977	Serum uric acid levels || id:ebi-a-GCST90018977	TRUE	reported	igd	2	TRUE	9.62602796595149e-05	33.100743283255	51.0884897613723	52.390022675737
rs7696556	C	A	C	A	-0.0168	-0.0215	0.274427	0.2309	FALSE	FALSE	FALSE	finn-b-I9_MI	4	146719953	0.0185		0.244	Myocardial infarction || id:finn-b-I9_MI	Myocardial infarction	Myocardial infarction || ||	TRUE	igd	4	146719953	0.0023	2.47913e-13	343836	ebi-a-GCST90018977	Serum uric acid levels || id:ebi-a-GCST90018977	TRUE	reported	igd	2	TRUE	0.000112397463496846	38.6504136724345	51.0884897613723	53.3534971644613
rs7952306	T	G	T	G	0.025	-0.0586	0.780974	0.9465	FALSE	FALSE	FALSE	finn-b-I9_MI	11	64628613	0.0351		0.0950999	Myocardial infarction || id:finn-b-I9_MI	Myocardial infarction	Myocardial infarction || ||	TRUE	igd	11	64628613	0.0024	6.13903e-26	343836	ebi-a-GCST90018977	Serum uric acid levels || id:ebi-a-GCST90018977	TRUE	reported	igd	2	TRUE	0.000213817014155	73.5332819117497	51.0884897613723	108.506944444444
rs831036	G	C	G	C	0.0146	0.0063	0.396339	0.2894	FALSE	TRUE	FALSE	finn-b-I9_MI	2	170201439	0.0172		0.7123	Myocardial infarction || id:finn-b-I9_MI	Myocardial infarction	Myocardial infarction || ||	TRUE	igd	2	170201439	0.0018	7.4817e-16	343836	ebi-a-GCST90018977	Serum uric acid levels || id:ebi-a-GCST90018977	TRUE	reported	igd	2	TRUE	0.000101998934562719	35.0742792055475	51.0884897613723	65.7901234567901
