# Supplementary material for: Uric acid is associated with increased risk of myocardial infarction: results from NHANES 2009-2018 and bidirectional two-sample Mendelian randomization analysis
Source: Front Endocrinol (Lausanne). 2024 Oct 18;15:1424070. doi: 10.3389/fendo.2024.1424070 (PMC11527614; doi:10.3389/fendo.2024.1424070)
Supplement: Supplementary file 5 [file DataSheet5.csv]

SNP	effect_allele.exposure	other_allele.exposure	effect_allele.outcome	other_allele.outcome	beta.exposure	beta.outcome	eaf.exposure	eaf.outcome	remove	palindromic	ambiguous	id.outcome	chr	pos	se.outcome	samplesize.outcome	pval.outcome	outcome	originalname.outcome	outcome.deprecated	mr_keep.outcome	data_source.outcome	chr.exposure	pos.exposure	se.exposure	pval.exposure	samplesize.exposure	id.exposure	exposure	mr_keep.exposure	pval_origin.exposure	data_source.exposure	action	mr_keep	R2	F	FMean	F_pow_beta_se
rs11591147	T	G	T	G	-0.2971	0.0101	0.03635	0.017693	FALSE	FALSE	FALSE	ebi-a-GCST90018977	1	55505647	0.0077	343836	0.1902	Serum uric acid levels || id:ebi-a-GCST90018977	Serum uric acid levels	Serum uric acid levels || ||	TRUE	igd	1	55505647	0.0428	3.85567e-12		finn-b-I9_MI	Myocardial infarction || id:finn-b-I9_MI	TRUE	reported	igd	2	TRUE	0.00618385133465555			48.1856548606865
rs12052201	T	G	T	G	-0.1196	0.0011	0.2059	0.21629	FALSE	FALSE	FALSE	ebi-a-GCST90018977	19	11159096	0.0022	343836	0.6078	Serum uric acid levels || id:ebi-a-GCST90018977	Serum uric acid levels	Serum uric acid levels || ||	TRUE	igd	19	11159096	0.0193	5.78602e-10		finn-b-I9_MI	Myocardial infarction || id:finn-b-I9_MI	TRUE	reported	igd	2	TRUE	0.0046776087971808			38.4014604418911
rs1537371	A	C	A	C	0.2143	-4e-04	0.4197	0.542413	FALSE	FALSE	FALSE	ebi-a-GCST90018977	9	22099568	0.0018	343836	0.8289	Serum uric acid levels || id:ebi-a-GCST90018977	Serum uric acid levels	Serum uric acid levels || ||	TRUE	igd	9	22099568	0.0157	3.41429e-42		finn-b-I9_MI	Myocardial infarction || id:finn-b-I9_MI	TRUE	reported	igd	2	TRUE	0.0223699945105518			186.313805833908
rs17612693	A	T	A	T	0.1699	0.0044	0.1267	0.186659	FALSE	TRUE	FALSE	ebi-a-GCST90018977	4	148365339	0.0023	343836	0.0597902	Serum uric acid levels || id:ebi-a-GCST90018977	Serum uric acid levels	Serum uric acid levels || ||	TRUE	igd	4	148365339	0.0235	4.67843e-13		finn-b-I9_MI	Myocardial infarction || id:finn-b-I9_MI	TRUE	reported	igd	2	TRUE	0.0063878811674622			52.2698234495247
rs1909196	C	T	C	T	0.0977	-0.0034	0.7111	0.618099	FALSE	FALSE	FALSE	ebi-a-GCST90018977	1	222786032	0.0019	343836	0.0710003	Serum uric acid levels || id:ebi-a-GCST90018977	Serum uric acid levels	Serum uric acid levels || ||	TRUE	igd	1	222786032	0.0173	1.73101e-08		finn-b-I9_MI	Myocardial infarction || id:finn-b-I9_MI	TRUE	reported	igd	2	TRUE	0.0039219074744382			31.8931137024291
rs28451064	A	G	A	G	0.1785	0.0017	0.153	0.0963764	FALSE	FALSE	FALSE	ebi-a-GCST90018977	21	35593827	0.0031	343836	0.5868	Serum uric acid levels || id:ebi-a-GCST90018977	Serum uric acid levels	Serum uric acid levels || ||	TRUE	igd	21	35593827	0.0218	2.36701e-16		finn-b-I9_MI	Myocardial infarction || id:finn-b-I9_MI	TRUE	reported	igd	2	TRUE	0.0082581216795			67.0445459136437
rs3918226	T	C	T	C	0.1877	0.0106	0.06964	0.081444	FALSE	FALSE	FALSE	ebi-a-GCST90018977	7	150690176	0.0038	343836	0.00500899	Serum uric acid levels || id:ebi-a-GCST90018977	Serum uric acid levels	Serum uric acid levels || ||	TRUE	igd	7	150690176	0.0307	9.45192e-10		finn-b-I9_MI	Myocardial infarction || id:finn-b-I9_MI	TRUE	reported	igd	2	TRUE	0.00456528961128163			37.3810756612802
rs4887085	C	G	C	G	-0.1071	4e-04	0.6577	0.712959	FALSE	TRUE	FALSE	ebi-a-GCST90018977	15	79025683	0.002	343836	0.826	Serum uric acid levels || id:ebi-a-GCST90018977	Serum uric acid levels	Serum uric acid levels || ||	TRUE	igd	15	79025683	0.0165	7.98914e-11		finn-b-I9_MI	Myocardial infarction || id:finn-b-I9_MI	TRUE	reported	igd	2	TRUE	0.0051646830945822			42.1319008264463
rs7412	T	C	T	C	-0.2289	0.0034	0.05392	0.0695425	FALSE	FALSE	FALSE	ebi-a-GCST90018977	19	45412079	0.0035	343836	0.3223	Serum uric acid levels || id:ebi-a-GCST90018977	Serum uric acid levels	Serum uric acid levels || ||	TRUE	igd	19	45412079	0.0345	3.32506e-11		finn-b-I9_MI	Myocardial infarction || id:finn-b-I9_MI	TRUE	reported	igd	2	TRUE	0.00534563530025011			44.0203402646503
rs74617384	T	A	T	A	0.347	0.0017	0.04526	0.080534	FALSE	TRUE	FALSE	ebi-a-GCST90018977	6	160997118	0.0037	343836	0.644899	Serum uric acid levels || id:ebi-a-GCST90018977	Serum uric acid levels	Serum uric acid levels || ||	TRUE	igd	6	160997118	0.0379	4.87528e-20		finn-b-I9_MI	Myocardial infarction || id:finn-b-I9_MI	TRUE	reported	igd	2	TRUE	0.0104061148095032			83.8263448458309
rs9349379	G	A	G	A	0.1669	-0.001	0.4501	0.473253	FALSE	FALSE	FALSE	ebi-a-GCST90018977	6	12903957	0.0018	343836	0.571	Serum uric acid levels || id:ebi-a-GCST90018977	Serum uric acid levels	Serum uric acid levels || ||	TRUE	igd	6	12903957	0.0156	1.12902e-26		finn-b-I9_MI	Myocardial infarction || id:finn-b-I9_MI	TRUE	reported	igd	2	TRUE	0.0137890835050878			114.46256574622
